# Supplementary material for: ﻿Review of the Idaeaproximaria complex (Lepidoptera, Geometridae, Sterrhinae) with descriptions of four new species
Source: Zookeys. 2023 Jul 18;1169:293–305. doi: 10.3897/zookeys.1169.106815 (PMC10369171; doi:10.3897/zookeys.1169.106815)
Supplement: XML Treatment for Idaea proximaria [file zookeys.1169.106815-treatment1.xml]

<!DOCTYPE tp:taxon-treatment
  PUBLIC "-//TaxonX//DTD Taxonomic Treatment Publishing DTD v0 20100105//EN" "tax-treatment-NSO.dtd">
<tp:taxon-treatment xmlns:tp="http://www.plazi.org/taxpub"><tp:treatment-meta><kwd-group><label>Taxon classification</label><kwd>
                <named-content content-type="kingdom">Animalia</named-content>
              </kwd><kwd>
                <named-content content-type="order">Lepidoptera</named-content>
              </kwd><kwd>
                <named-content content-type="family">Geometridae</named-content>
              </kwd></kwd-group><mixed-citation publication-type="journal"><person-group><name><surname>Cheng</surname><given-names>Rui</given-names></name><name><surname>Xue</surname><given-names>Da-Yong</given-names></name><name><surname>Jiang</surname><given-names>Nan</given-names></name><name><surname>Han</surname><given-names>Hong-Xiang</given-names></name></person-group><article-title>﻿Review of the <italic><tp:taxon-name><tp:taxon-name-part taxon-name-part-type="genus" reg="Idaea">Idaea</tp:taxon-name-part><tp:taxon-name-part taxon-name-part-type="species" reg="proximaria">proximaria</tp:taxon-name-part></tp:taxon-name></italic> complex (<tp:taxon-name><tp:taxon-name-part taxon-name-part-type="order">Lepidoptera</tp:taxon-name-part></tp:taxon-name>, <tp:taxon-name><tp:taxon-name-part taxon-name-part-type="family">Geometridae</tp:taxon-name-part></tp:taxon-name>, <tp:taxon-name><tp:taxon-name-part taxon-name-part-type="subfamily">Sterrhinae</tp:taxon-name-part></tp:taxon-name>) with descriptions of four new species</article-title><source>Zookeys</source><day>18</day><month>07</month><year>2023</year><volume>1169</volume><fpage>293</fpage><lpage>305</lpage><pub-id pub-id-type="doi">10.3897/zookeys.1169.106815</pub-id></mixed-citation></tp:treatment-meta><tp:nomenclature><label>﻿</label><tp:taxon-name>
              <object-id xmlns:xlink="http://www.w3.org/1999/xlink" content-type="arpha" xlink:type="simple">6E0AE6BB-85D1-5C77-B801-E1A2A59ED86E</object-id>
              <tp:taxon-name-part taxon-name-part-type="genus" reg="Idaea">Idaea</tp:taxon-name-part>
              <tp:taxon-name-part taxon-name-part-type="species" reg="proximaria">proximaria</tp:taxon-name-part>
            </tp:taxon-name><tp:taxon-authority>(Leech, 1897)</tp:taxon-authority><xref ref-type="fig" rid="F1">Figs 3–7</xref><xref ref-type="fig" rid="F2">, 16–19</xref><xref ref-type="fig" rid="F2">, 24–26</xref><xref ref-type="fig" rid="F3">, 30</xref><tp:nomenclature-citation-list><tp:nomenclature-citation><tp:taxon-name>
                  <tp:taxon-name-part taxon-name-part-type="genus" reg="Chrysocraspeda">Chrysocraspeda</tp:taxon-name-part>
                  <tp:taxon-name-part taxon-name-part-type="species" reg="proximaria">proximaria</tp:taxon-name-part>
                </tp:taxon-name><comment>Leech, 1897: 106. Syntypes 2♂, China (western): Moupin (<abbrev xmlns:xlink="http://www.w3.org/1999/xlink" content-type="institution" xlink:title="Natural History Museum, London, United Kingdom" id="ABBRID0ELNAE" xlink:type="simple">NHMUK</abbrev>).</comment></tp:nomenclature-citation><tp:nomenclature-citation><tp:taxon-name>
                  <tp:taxon-name-part taxon-name-part-type="genus" reg="Ptychopoda">Ptychopoda</tp:taxon-name-part>
                  <tp:taxon-name-part taxon-name-part-type="species" reg="proximaria">proximaria</tp:taxon-name-part>
                </tp:taxon-name><comment>: Prout 1913: 101.</comment></tp:nomenclature-citation><tp:nomenclature-citation><tp:taxon-name>
                  <tp:taxon-name-part taxon-name-part-type="genus" reg="Sterrha">Sterrha</tp:taxon-name-part>
                  <tp:taxon-name-part taxon-name-part-type="species" reg="proximaria">proximaria</tp:taxon-name-part>
                </tp:taxon-name><comment>: <xref ref-type="bibr" rid="B8">Prout 1934</xref>: 414.</comment></tp:nomenclature-citation><tp:nomenclature-citation><tp:taxon-name>
                  <tp:taxon-name-part taxon-name-part-type="genus" reg="Idaea">Idaea</tp:taxon-name-part>
                  <tp:taxon-name-part taxon-name-part-type="species" reg="proximaria">proximaria</tp:taxon-name-part>
                </tp:taxon-name><comment>: <xref ref-type="bibr" rid="B13">Scoble 1999</xref>: 504.</comment></tp:nomenclature-citation></tp:nomenclature-citation-list></tp:nomenclature><tp:treatment-sec sec-type="material" id="SECID0E5OAE"><title>Material examined.</title><p><bold>China: Shaanxi</bold> (<named-content xmlns:xlink="http://www.w3.org/1999/xlink" content-type="dwc:institutional_code" xlink:title="Institute of Zoology, Chinese Academy of Sciences, Beijing, China" xlink:href="http://grbio.org/institution/institute-zoology-chinese-academy-sciences" xlink:type="simple">IZCAS</named-content>): 1♂, Ningshan, Huoditang, 1497 m, 29–31.VII.2018, leg. Zhang Xinyi; 1♂1♀, Taibai, Huangbaiyuan, 1279 m, 15–17.VII.2018, leg. Zhang Xinyi; 2♂, Foping, Yueba, 1052 m, 1–3.VIII.2018, leg. Zhang Xinyi; 1♀, Ningshan, Guanghuojie, Baohuzhan, 1189 m, 26–28.VII.2014, leg. Liu Shuxian, slide no. Geom-5167; 11♂1♀, Ningshan, Guanghuojie, 1101 m, 27–28.VII.2018, leg. Zhang Xinyi, slide no. Geom-5928 (♂); 13♂3♀, Shangnan, Jinsixia, 766–777 m, 23–25.VII.2013, 16–19.VII.2017, leg. Cui Le, slide no. Geom-5136 (♂), 5137 (♂), 5138 (♀), 5163 (♂), 5164 (♂), 5165 (♂), 5166 (♂), 5168 (♀), 5184 (♂), 5185 (♂). <bold>Hubei</bold> (<named-content xmlns:xlink="http://www.w3.org/1999/xlink" content-type="dwc:institutional_code" xlink:title="Institute of Zoology, Chinese Academy of Sciences, Beijing, China" xlink:href="http://grbio.org/institution/institute-zoology-chinese-academy-sciences" xlink:type="simple">IZCAS</named-content>): 13♂2♀, Shennongjia, Chaoshuihe, 860 m, 21–23.VI.2019, leg. Cheng Rui. <bold>Sichuan</bold> (<named-content xmlns:xlink="http://www.w3.org/1999/xlink" content-type="dwc:institutional_code" xlink:title="Institute of Zoology, Chinese Academy of Sciences, Beijing, China" xlink:href="http://grbio.org/institution/institute-zoology-chinese-academy-sciences" xlink:type="simple">IZCAS</named-content>): 1♂4♀, Emeishan, Qingyinge, 800–1000 m, 19.VI.–15.VII.1957, leg. Zhu Fuxing et al., slide no. Geom-5162 (♀); 5♂, Mianzhu, Jiulongshan, Shizipo, 810 m, 29–31.VII.2016, leg. Cui Le, slide no. Geom-4134 (♂), 5158 (♂), 5186 (♂); 8♂5♀, Baoxing, Fengtongzhai, Dashuigou, 1590 m, 1–5.VIII.2016, leg. Cui Le, slide no. Geom-4135 (♀), 5180 (♂); 3♂1♀, Chongzhou, Jiguanshan, Anzihe, Shaoyaogou, 1556 m, 11–16.VII.2016, leg. Cui Le, slide no. Geom-4141 (♂); 11♂12♀, Mianzhu, Dajianping, 877 m, 17–18.VII.2019, leg. Zhang Xinyi; 6♂7♀, Wenchuan, Huangjiacun, 1033 m, 13–14.VII.2019, leg. Zhang Xinyi; 13♂11♀, Pengzhou, Dingjiawanping, 1088 m, 15–16.VII.2019, leg. Zhang Xinyi; 6♂7♀, Tianquan, Lianglukou, 1405 m, 1–2.VII.2019, leg. Zhang Xinyi.</p></tp:treatment-sec><tp:treatment-sec sec-type="diagnosis" id="SECID0ECQAE"><title>Diagnosis.</title><p>As Prout (1913, 1938) stated, <italic><tp:taxon-name><tp:taxon-name-part taxon-name-part-type="genus" reg="Idaea">I.</tp:taxon-name-part><tp:taxon-name-part taxon-name-part-type="species" reg="proximaria">proximaria</tp:taxon-name-part></tp:taxon-name></italic> is similar to <italic><tp:taxon-name><tp:taxon-name-part taxon-name-part-type="genus" reg="Idaea">I.</tp:taxon-name-part><tp:taxon-name-part taxon-name-part-type="species" reg="craspedota">craspedota</tp:taxon-name-part></tp:taxon-name></italic> (Fig. <xref ref-type="fig" rid="F1">14</xref>) in the wing pattern, but the latter lacks the areole on the forewing. The genitalia of the two species are quite different: the uncus is truncate with tiny protuberances in <italic><tp:taxon-name><tp:taxon-name-part taxon-name-part-type="genus" reg="Idaea">I.</tp:taxon-name-part><tp:taxon-name-part taxon-name-part-type="species" reg="proximaria">proximaria</tp:taxon-name-part></tp:taxon-name></italic>, but tapering and pointed in <italic><tp:taxon-name><tp:taxon-name-part taxon-name-part-type="genus" reg="Idaea">I.</tp:taxon-name-part><tp:taxon-name-part taxon-name-part-type="species" reg="craspedota">craspedota</tp:taxon-name-part></tp:taxon-name></italic> (Fig. <xref ref-type="fig" rid="F2">23</xref>); the gnathos is developed in <italic><tp:taxon-name><tp:taxon-name-part taxon-name-part-type="genus" reg="Idaea">I.</tp:taxon-name-part><tp:taxon-name-part taxon-name-part-type="species" reg="proximaria">proximaria</tp:taxon-name-part></tp:taxon-name></italic>, but only bears a blunt median process in <italic><tp:taxon-name><tp:taxon-name-part taxon-name-part-type="genus" reg="Idaea">I.</tp:taxon-name-part><tp:taxon-name-part taxon-name-part-type="species" reg="craspedota">craspedota</tp:taxon-name-part></tp:taxon-name></italic>; the valva has different decorations in <italic><tp:taxon-name><tp:taxon-name-part taxon-name-part-type="genus" reg="Idaea">I.</tp:taxon-name-part><tp:taxon-name-part taxon-name-part-type="species" reg="proximaria">proximaria</tp:taxon-name-part></tp:taxon-name></italic>, but is very narrow and simple in <italic><tp:taxon-name><tp:taxon-name-part taxon-name-part-type="genus" reg="Idaea">I.</tp:taxon-name-part><tp:taxon-name-part taxon-name-part-type="species" reg="craspedota">craspedota</tp:taxon-name-part></tp:taxon-name></italic>; the anellus is very large in <italic><tp:taxon-name><tp:taxon-name-part taxon-name-part-type="genus" reg="Idaea">I.</tp:taxon-name-part><tp:taxon-name-part taxon-name-part-type="species" reg="proximaria">proximaria</tp:taxon-name-part></tp:taxon-name></italic> but reduced in <italic><tp:taxon-name><tp:taxon-name-part taxon-name-part-type="genus" reg="Idaea">I.</tp:taxon-name-part><tp:taxon-name-part taxon-name-part-type="species" reg="craspedota">craspedota</tp:taxon-name-part></tp:taxon-name></italic>. In the female genitalia, the ductus bursae of <italic><tp:taxon-name><tp:taxon-name-part taxon-name-part-type="genus" reg="Idaea">I.</tp:taxon-name-part><tp:taxon-name-part taxon-name-part-type="species" reg="proximaria">proximaria</tp:taxon-name-part></tp:taxon-name></italic> is very broad but quite narrow in <italic><tp:taxon-name><tp:taxon-name-part taxon-name-part-type="genus" reg="Idaea">I.</tp:taxon-name-part><tp:taxon-name-part taxon-name-part-type="species" reg="craspedota">craspedota</tp:taxon-name-part></tp:taxon-name></italic> (Fig. <xref ref-type="fig" rid="F3">34</xref>).</p></tp:treatment-sec><tp:treatment-sec sec-type="redescription" id="SECID0EYUAE"><title>Redescription.</title><p><bold><italic>Head</italic>.</bold> Antennae ciliate in male, filiform with sparse cilia in female, cilia shorter in female. Frons dark, with sparsely scattered brown scales, not protruding. Labial palpus dark brown on dorsal side and paler on ventral side, third segment ~ 1/2 length of second segment, extending beyond frons. Vertex pale brown.</p><p><bold><italic>Thorax</italic>.</bold> Tegula pale brown. Hind leg in male modified; hind tibia dilated; first segment of tarsus very broad and flat, shaped like a bird’s wing, covered with darkish scales, the inner side bearing a bunch of long hair-pencils from base of tibia to tip of tarsus, other tarsomeres vestigial. Hind tibia in female normal, with one pair of terminal spurs. Forewing length: male 9–11 mm, female 9–12 mm. Wings pale brown, diffused with dark scales. Forewing with costa straight, distal one-third convex; apex protruding; outer margin slightly convex. Forewing with costa dark purplish brown; antemedial line vague, discernible by a small patch on costal margin; postmedial line sinuous, appearing as black dots on veins, vague between veins; terminal margin a narrow dark purplish brown band; an indistinct darkish patch present at middle of hind margin. Hind wing with outer margin slightly protruding on vein M<sub>3</sub>; postmedial line and terminal margin same as on forewing. Both wings with black discal spot. Fringes reddish brown, decorated with dark scales on vein ends. Underside: paler than upperside; forewing with basal part diffused with greyish scales; postmedial line more continuous than on upperside; terminal band much narrower.</p><p><bold><italic>Abdomen</italic>.</bold> Dorsal side pale brown, decorated with dark brown scales, dense on intersegment; ventral side pale brown.</p><p><bold><italic>Male genitalia</italic>.</bold> Uncus spatulate, with two tiny lateral and ventral protuberances at tip. Gnathos developed, tongue-like. Valva long and slender, apex rounded and setose; dorsal margin almost straight to slightly convex, with a subapical mound-like protrusion; ventral margin with a blunt central protrusion. Anellus a very large sclerite, posterior margin smooth and strongly protruding, lateral margin with lower half spinulose. Saccus blunt. Aedeagus short, terminal two-thirds sclerotised and stout, cornutus with one or two spines.</p><p><bold><italic>Female genitalia</italic>.</bold> Ovipositor lobes with small ventral protrusion. Apophyses posteriores ~ 2× length of apophyses anteriores. Region around ostium strongly sclerotised, lamella postvaginalis and antevaginalis irregularly shaped. Ductus bursae very long and broad, wrinkled, with a large scobinate area, anteriorly membranous, the middle part decorated with long spines, posteriorly, with a well sclerotised pouch-like process; an elongate diverticulum present, diverging posteriorly. Corpus bursae small, with a rounded spinose patch.</p></tp:treatment-sec><tp:treatment-sec sec-type="distribution" id="SECID0EBWAE"><title>Distribution.</title><p>China (Shaanxi, Hubei, Sichuan).</p></tp:treatment-sec><tp:treatment-sec sec-type="remarks" id="SECID0EGWAE"><title>Remarks.</title><p>It has not been possible to examine the genitalia of the syntypes of <italic><tp:taxon-name><tp:taxon-name-part taxon-name-part-type="genus" reg="Idaea">I.</tp:taxon-name-part><tp:taxon-name-part taxon-name-part-type="species" reg="proximaria">proximaria</tp:taxon-name-part></tp:taxon-name></italic> since neither of them has been dissected. However, since the syntypes and the complete series in the <named-content xmlns:xlink="http://www.w3.org/1999/xlink" content-type="dwc:institutional_code" xlink:title="Natural History Museum, London, United Kingdom" xlink:href="http://grbio.org/institution/natural-history-museum-london" xlink:type="simple">NHMUK</named-content> (the <named-content xmlns:xlink="http://www.w3.org/1999/xlink" xlink:type="simple" content-type="institution" xlink:href="http://grbio.org/institution/natural-history-museum-london">Natural History Museum, London, United Kingdom</named-content>) are from Sichuan and we have only seen one species in the complex from Sichuan province, it is reasonable to assume that this is the species described by Leech.</p><fig id="F1" position="float" orientation="portrait"><object-id xmlns:xlink="http://www.w3.org/1999/xlink" content-type="doi" xlink:type="simple">10.3897/zookeys.1169.106815.figures1-15</object-id><object-id xmlns:xlink="http://www.w3.org/1999/xlink" content-type="arpha" xlink:type="simple">2044146D-0952-5885-A2E1-BA5E38913B08</object-id><label>Figures 1–15.</label><caption><p>(<bold>1–2</bold>) Male hind tibia and tarsus of <italic><tp:taxon-name><tp:taxon-name-part taxon-name-part-type="genus" reg="Idaea">Idaea</tp:taxon-name-part><tp:taxon-name-part taxon-name-part-type="species" reg="proximaria">proximaria</tp:taxon-name-part></tp:taxon-name></italic><bold>1</bold> lateral view <bold>2</bold> medial view. (<bold>3–14</bold>) Adults of <italic><tp:taxon-name><tp:taxon-name-part taxon-name-part-type="genus" reg="Idaea">Idaea</tp:taxon-name-part><tp:taxon-name-part taxon-name-part-type="species" reg="proximaria">proximaria</tp:taxon-name-part></tp:taxon-name></italic> complex <bold>3–7</bold><italic><tp:taxon-name><tp:taxon-name-part taxon-name-part-type="genus" reg="Idaea">I.</tp:taxon-name-part><tp:taxon-name-part taxon-name-part-type="species" reg="proximaria">proximaria</tp:taxon-name-part></tp:taxon-name></italic><bold>3</bold> male, Jiguanshan, Sichuan <bold>4</bold> female, Baoxing, Sichuan <bold>5–7</bold> Jinsixia, Shaanxi <bold>5–6</bold> male <bold>7</bold> female <bold>8–9</bold><italic><tp:taxon-name><tp:taxon-name-part taxon-name-part-type="genus" reg="Idaea">I.</tp:taxon-name-part><tp:taxon-name-part taxon-name-part-type="species" reg="rectangularis">rectangularis</tp:taxon-name-part></tp:taxon-name></italic> sp. nov. <bold>8</bold> holotype, male, <named-content xmlns:xlink="http://www.w3.org/1999/xlink" content-type="dwc:institutional_code" xlink:title="Institute of Zoology, Chinese Academy of Sciences, Beijing, China" xlink:href="http://grbio.org/institution/institute-zoology-chinese-academy-sciences" xlink:type="simple">IZCAS</named-content><bold>9</bold> paratype, female, <named-content xmlns:xlink="http://www.w3.org/1999/xlink" content-type="dwc:institutional_code" xlink:title="Institute of Zoology, Chinese Academy of Sciences, Beijing, China" xlink:href="http://grbio.org/institution/institute-zoology-chinese-academy-sciences" xlink:type="simple">IZCAS</named-content><bold>10</bold><italic><tp:taxon-name><tp:taxon-name-part taxon-name-part-type="genus" reg="Idaea">I.</tp:taxon-name-part><tp:taxon-name-part taxon-name-part-type="species" reg="rectispina">rectispina</tp:taxon-name-part></tp:taxon-name></italic> sp. nov., holotype, male, <named-content xmlns:xlink="http://www.w3.org/1999/xlink" content-type="dwc:institutional_code" xlink:title="Institute of Zoology, Chinese Academy of Sciences, Beijing, China" xlink:href="http://grbio.org/institution/institute-zoology-chinese-academy-sciences" xlink:type="simple">IZCAS</named-content><bold>11–12</bold><italic><tp:taxon-name><tp:taxon-name-part taxon-name-part-type="genus" reg="Idaea">I.</tp:taxon-name-part><tp:taxon-name-part taxon-name-part-type="species" reg="setosa">setosa</tp:taxon-name-part></tp:taxon-name></italic> sp. nov. <bold>11</bold> holotype, male, <named-content xmlns:xlink="http://www.w3.org/1999/xlink" content-type="dwc:institutional_code" xlink:title="Institute of Zoology, Chinese Academy of Sciences, Beijing, China" xlink:href="http://grbio.org/institution/institute-zoology-chinese-academy-sciences" xlink:type="simple">IZCAS</named-content><bold>12</bold> paratype, female, <named-content xmlns:xlink="http://www.w3.org/1999/xlink" content-type="dwc:institutional_code" xlink:title="Institute of Zoology, Chinese Academy of Sciences, Beijing, China" xlink:href="http://grbio.org/institution/institute-zoology-chinese-academy-sciences" xlink:type="simple">IZCAS</named-content><bold>13</bold><italic><tp:taxon-name><tp:taxon-name-part taxon-name-part-type="genus" reg="Idaea">I.</tp:taxon-name-part><tp:taxon-name-part taxon-name-part-type="species" reg="linearis">linearis</tp:taxon-name-part></tp:taxon-name></italic> sp. nov., holotype, female, <named-content xmlns:xlink="http://www.w3.org/1999/xlink" content-type="dwc:institutional_code" xlink:title="Institute of Zoology, Chinese Academy of Sciences, Beijing, China" xlink:href="http://grbio.org/institution/institute-zoology-chinese-academy-sciences" xlink:type="simple">IZCAS</named-content><bold>14</bold><italic><tp:taxon-name><tp:taxon-name-part taxon-name-part-type="genus" reg="Idaea">I.</tp:taxon-name-part><tp:taxon-name-part taxon-name-part-type="species" reg="craspedota">craspedota</tp:taxon-name-part></tp:taxon-name></italic>. <bold>15</bold> Neighbour-Joining (<abbrev xmlns:xlink="http://www.w3.org/1999/xlink" xlink:title="neighbour-joining" id="ABBRID0EU3AE" xlink:type="simple">NJ</abbrev>) tree of selected <italic><tp:taxon-name><tp:taxon-name-part taxon-name-part-type="genus" reg="Idaea"/><tp:taxon-name-part taxon-name-part-type="species" reg="proximaria">proximaria</tp:taxon-name-part></tp:taxon-name></italic> complex based on the Kimura two-parameter model. Scale bar: 1 cm (<bold>3–14</bold>).</p></caption><graphic xmlns:xlink="http://www.w3.org/1999/xlink" xlink:href="zookeys-1169-293_article-106815__-g001.jpg" position="float" orientation="portrait" xlink:type="simple" id="oo_880632.jpg"><uri content-type="original_file" xlink:type="simple">https://binary.pensoft.net/fig/880632</uri></graphic></fig><fig id="F2" position="float" orientation="portrait"><object-id xmlns:xlink="http://www.w3.org/1999/xlink" content-type="doi" xlink:type="simple">10.3897/zookeys.1169.106815.figures16-27</object-id><object-id xmlns:xlink="http://www.w3.org/1999/xlink" content-type="arpha" xlink:type="simple">7917ECEA-5DF5-5857-A0E5-DACB81AC5078</object-id><label>Figures 16–27.</label><caption><p>(<bold>16–23</bold>) Male genitalia of <italic><tp:taxon-name><tp:taxon-name-part taxon-name-part-type="genus" reg="Idaea">Idaea</tp:taxon-name-part><tp:taxon-name-part taxon-name-part-type="species" reg="proximaria">proximaria</tp:taxon-name-part></tp:taxon-name></italic> complex <bold>16–19</bold><italic><tp:taxon-name><tp:taxon-name-part taxon-name-part-type="genus" reg="Idaea">I.</tp:taxon-name-part><tp:taxon-name-part taxon-name-part-type="species" reg="proximaria">proximaria</tp:taxon-name-part></tp:taxon-name></italic><bold>16–17</bold> Shizipo, Sichuan <bold>18–19</bold> Jinsixia, Shaanxi <bold>20</bold><italic><tp:taxon-name><tp:taxon-name-part taxon-name-part-type="genus" reg="Idaea">I.</tp:taxon-name-part><tp:taxon-name-part taxon-name-part-type="species" reg="rectangularis">rectangularis</tp:taxon-name-part></tp:taxon-name></italic> sp. nov., holotype <bold>21</bold><italic><tp:taxon-name><tp:taxon-name-part taxon-name-part-type="genus" reg="Idaea">I.</tp:taxon-name-part><tp:taxon-name-part taxon-name-part-type="species" reg="rectispina">rectispina</tp:taxon-name-part></tp:taxon-name></italic> sp. nov., holotype <bold>22</bold><italic><tp:taxon-name><tp:taxon-name-part taxon-name-part-type="genus" reg="Idaea">I.</tp:taxon-name-part><tp:taxon-name-part taxon-name-part-type="species" reg="setosa">setosa</tp:taxon-name-part></tp:taxon-name></italic> sp. nov., holotype <bold>23</bold><italic><tp:taxon-name><tp:taxon-name-part taxon-name-part-type="genus" reg="Idaea">I.</tp:taxon-name-part><tp:taxon-name-part taxon-name-part-type="species" reg="craspedota">craspedota</tp:taxon-name-part></tp:taxon-name></italic>. (<bold>24–27</bold>) Aedeagus of <italic><tp:taxon-name><tp:taxon-name-part taxon-name-part-type="genus" reg="Idaea">I.</tp:taxon-name-part><tp:taxon-name-part taxon-name-part-type="species" reg="proximaria">proximaria</tp:taxon-name-part></tp:taxon-name></italic> complex <bold>24–26</bold><italic><tp:taxon-name><tp:taxon-name-part taxon-name-part-type="genus" reg="Idaea">I.</tp:taxon-name-part><tp:taxon-name-part taxon-name-part-type="species" reg="proximaria">proximaria</tp:taxon-name-part></tp:taxon-name></italic><bold>24</bold> Dashuigou, Sichuan <bold>25</bold> Shizipo, Sichuan <bold>26</bold> Jinsixia, Shaanxi <bold>27</bold><italic><tp:taxon-name><tp:taxon-name-part taxon-name-part-type="genus" reg="Idaea">I.</tp:taxon-name-part><tp:taxon-name-part taxon-name-part-type="species" reg="rectangularis">rectangularis</tp:taxon-name-part></tp:taxon-name></italic> sp. nov., holotype. Scale bars: 1 mm.</p></caption><graphic xmlns:xlink="http://www.w3.org/1999/xlink" xlink:href="zookeys-1169-293_article-106815__-g002.jpg" position="float" orientation="portrait" xlink:type="simple" id="oo_880633.jpg"><uri content-type="original_file" xlink:type="simple">https://binary.pensoft.net/fig/880633</uri></graphic></fig><p>In <italic><tp:taxon-name><tp:taxon-name-part taxon-name-part-type="genus" reg="Idaea">I.</tp:taxon-name-part><tp:taxon-name-part taxon-name-part-type="species" reg="proximaria">proximaria</tp:taxon-name-part></tp:taxon-name></italic>, the aedeagus has a varying number of cornuti on the vesica. For example, some only have one large bent spine (Fig. <xref ref-type="fig" rid="F2">24</xref>); some have two spines of equal length (Fig. <xref ref-type="fig" rid="F2">25</xref>), or of different sizes (Fig. <xref ref-type="fig" rid="F2">26</xref>). The conditions of one spine and two equally sized spines occur among the specimens collected from Shizipo, Sichuan province, and that of two spines of different sizes occur among specimens collected from Jinsixia, Shaanxi province. Other differences could not be found in the armament of the male genitalia (Figs <xref ref-type="fig" rid="F2">16–19</xref>) or in the female genitalia and wings (Figs <xref ref-type="fig" rid="F1">3–7</xref>). To determine whether these differences are of intraspecific variations or different species, four fresh specimens from Jinsixia, Shaanxi province were used to obtain barcoding sequences; of these specimens, LEP M 31611 and 31619 bear two equal-sized spines, LEP M 31612 bears two differently sized spines, and LEP M 31623 is a female. The result (Fig. <xref ref-type="fig" rid="F1">15</xref>) shows that no genetic distance can be found between the four specimens; thus, these specimens are considered to belong to the same species. The genetic distance between <italic><tp:taxon-name><tp:taxon-name-part taxon-name-part-type="genus" reg="Idaea">I.</tp:taxon-name-part><tp:taxon-name-part taxon-name-part-type="species" reg="proximaria">proximaria</tp:taxon-name-part></tp:taxon-name></italic> and <italic><tp:taxon-name><tp:taxon-name-part taxon-name-part-type="genus" reg="Idaea">I.</tp:taxon-name-part><tp:taxon-name-part taxon-name-part-type="species" reg="craspedota">craspedota</tp:taxon-name-part></tp:taxon-name></italic> is 8.36% (Fig. <xref ref-type="fig" rid="F1">15</xref>).</p><p>Most public <italic><tp:taxon-name><tp:taxon-name-part taxon-name-part-type="genus" reg="Idaea">Idaea</tp:taxon-name-part></tp:taxon-name></italic> sequences on BOLD were downloaded, including 32 sequences from China, and a <abbrev xmlns:xlink="http://www.w3.org/1999/xlink" xlink:title="neighbour-joining" id="ABBRID0E5DAG" xlink:type="simple">NJ</abbrev> tree was constructed (Suppl. material <xref ref-type="supplementary-material" rid="S1">1</xref>). In the <abbrev xmlns:xlink="http://www.w3.org/1999/xlink" xlink:title="neighbour-joining" id="ABBRID0EGEAG" xlink:type="simple">NJ</abbrev> tree, <italic><tp:taxon-name><tp:taxon-name-part taxon-name-part-type="genus" reg="Idaea">I.</tp:taxon-name-part><tp:taxon-name-part taxon-name-part-type="species" reg="proximaria">proximaria</tp:taxon-name-part></tp:taxon-name></italic> is clustered with two unnamed specimens with very low support values, which means this relationship is unreliable. Through calculating pairwise distances, <italic><tp:taxon-name><tp:taxon-name-part taxon-name-part-type="genus" reg="Idaea">I.</tp:taxon-name-part><tp:taxon-name-part taxon-name-part-type="species" reg="politaria">politaria</tp:taxon-name-part></tp:taxon-name></italic> (Hübner) of <italic>inquinata</italic> species group was found as the nearest related species with a genetic distance 6.15%; however, it is very far from <italic><tp:taxon-name><tp:taxon-name-part taxon-name-part-type="genus" reg="Idaea">I.</tp:taxon-name-part><tp:taxon-name-part taxon-name-part-type="species" reg="proximaria">proximaria</tp:taxon-name-part></tp:taxon-name></italic> on the <abbrev xmlns:xlink="http://www.w3.org/1999/xlink" xlink:title="neighbour-joining" id="ABBRID0ENFAG" xlink:type="simple">NJ</abbrev> tree. It can be inferred that, on the basis of the public COI sequences available on BOLD, the closest species to <italic><tp:taxon-name><tp:taxon-name-part taxon-name-part-type="genus" reg="Idaea">I.</tp:taxon-name-part><tp:taxon-name-part taxon-name-part-type="species" reg="proximaria">proximaria</tp:taxon-name-part></tp:taxon-name></italic> has not yet been found.</p><p>In the present work, the main purpose of DNA barcoding is to identify whether <italic><tp:taxon-name><tp:taxon-name-part taxon-name-part-type="genus" reg="Idaea">I.</tp:taxon-name-part><tp:taxon-name-part taxon-name-part-type="species" reg="proximaria">proximaria</tp:taxon-name-part></tp:taxon-name></italic> has intraspecific variation; the results of <abbrev xmlns:xlink="http://www.w3.org/1999/xlink" xlink:title="neighbour-joining" id="ABBRID0EJGAG" xlink:type="simple">NJ</abbrev> tree for a large number of species are not included, which is beyond the scope of this work, and only three sequences of <italic><tp:taxon-name><tp:taxon-name-part taxon-name-part-type="genus" reg="Idaea">I.</tp:taxon-name-part><tp:taxon-name-part taxon-name-part-type="species" reg="craspedota">craspedota</tp:taxon-name-part></tp:taxon-name></italic>, with similar wing patterns, are included (Fig. <xref ref-type="fig" rid="F1">15</xref>).</p></tp:treatment-sec><tp:treatment-sec><!--Section generated to contain objects referenced in tp:taxon-treatment.--><fig id="F3" position="float" orientation="portrait"><object-id xmlns:xlink="http://www.w3.org/1999/xlink" content-type="doi" xlink:type="simple">10.3897/zookeys.1169.106815.figures28-34</object-id><object-id xmlns:xlink="http://www.w3.org/1999/xlink" content-type="arpha" xlink:type="simple">08A4C734-B7EC-5866-B367-FA6461253F07</object-id><label>Figures 28–34.</label><caption><p>(<bold>28–29</bold>) Aedeagus of <italic><tp:taxon-name><tp:taxon-name-part taxon-name-part-type="genus" reg="Idaea">I.</tp:taxon-name-part><tp:taxon-name-part taxon-name-part-type="species" reg="proximaria">proximaria</tp:taxon-name-part></tp:taxon-name></italic> complex <bold>28</bold><italic><tp:taxon-name><tp:taxon-name-part taxon-name-part-type="genus" reg="Idaea">I.</tp:taxon-name-part><tp:taxon-name-part taxon-name-part-type="species" reg="rectispina">rectispina</tp:taxon-name-part></tp:taxon-name></italic> sp. nov., holotype <bold>29</bold><italic><tp:taxon-name><tp:taxon-name-part taxon-name-part-type="genus" reg="Idaea">I.</tp:taxon-name-part><tp:taxon-name-part taxon-name-part-type="species" reg="setosa">setosa</tp:taxon-name-part></tp:taxon-name></italic> sp. nov., holotype (<bold>30–34</bold>) Female genitalia of <italic><tp:taxon-name><tp:taxon-name-part taxon-name-part-type="genus" reg="Idaea">I.</tp:taxon-name-part><tp:taxon-name-part taxon-name-part-type="species" reg="proximaria">proximaria</tp:taxon-name-part></tp:taxon-name></italic> complex <bold>30</bold><italic><tp:taxon-name><tp:taxon-name-part taxon-name-part-type="genus" reg="Idaea">I.</tp:taxon-name-part><tp:taxon-name-part taxon-name-part-type="species" reg="proximaria">proximaria</tp:taxon-name-part></tp:taxon-name></italic><bold>31</bold><italic><tp:taxon-name><tp:taxon-name-part taxon-name-part-type="genus" reg="Idaea">I.</tp:taxon-name-part><tp:taxon-name-part taxon-name-part-type="species" reg="rectangularis">rectangularis</tp:taxon-name-part></tp:taxon-name></italic> sp. nov., paratype <bold>32</bold><italic><tp:taxon-name><tp:taxon-name-part taxon-name-part-type="genus" reg="Idaea">I.</tp:taxon-name-part><tp:taxon-name-part taxon-name-part-type="species" reg="setosa">setosa</tp:taxon-name-part></tp:taxon-name></italic> sp. nov., paratype <bold>33</bold><italic><tp:taxon-name><tp:taxon-name-part taxon-name-part-type="genus" reg="Idaea">I.</tp:taxon-name-part><tp:taxon-name-part taxon-name-part-type="species" reg="linearis">linearis</tp:taxon-name-part></tp:taxon-name></italic> sp. nov., holotype <bold>34</bold><italic><tp:taxon-name><tp:taxon-name-part taxon-name-part-type="genus" reg="Idaea">I.</tp:taxon-name-part><tp:taxon-name-part taxon-name-part-type="species" reg="craspedota">craspedota</tp:taxon-name-part></tp:taxon-name></italic>. Scale bars: 1 mm.</p></caption><graphic xmlns:xlink="http://www.w3.org/1999/xlink" xlink:href="zookeys-1169-293_article-106815__-g003.jpg" position="float" orientation="portrait" xlink:type="simple" id="oo_880634.jpg"><uri content-type="original_file" xlink:type="simple">https://binary.pensoft.net/fig/880634</uri></graphic></fig><supplementary-material xmlns:xlink="http://www.w3.org/1999/xlink" id="S1" position="float" orientation="portrait" xlink:type="simple"><object-id content-type="doi" xlink:type="simple">10.3897/zookeys.1169.106815.suppl1</object-id><object-id content-type="zenodo_dep_id" xlink:type="simple">8167357</object-id><object-id content-type="arpha" xlink:type="simple">7CAE6298-8454-57D7-B0A6-D96D1C5FB273</object-id><label>Supplementary material 1</label><caption><p><abbrev xlink:title="neighbour-joining" id="ABBRID0EG1BG" xlink:type="simple">NJ</abbrev> tree of total <italic><tp:taxon-name><tp:taxon-name-part taxon-name-part-type="genus" reg="Idaea">Idaea</tp:taxon-name-part></tp:taxon-name></italic> species</p></caption><statement content-type="dataType"><label>Data type</label><p>Phylogenetic</p></statement><media xlink:href="zookeys-1169-293_article-106815__-s001.pdf" mimetype="application" mime-subtype="pdf" position="float" orientation="portrait" xlink:type="simple" id="oo_880635.pdf"><uri content-type="original_file" xlink:type="simple">https://binary.pensoft.net/file/880635</uri></media><permissions><license xlink:type="simple"><license-p>This dataset is made available under the Open Database License (http://opendatacommons.org/licenses/odbl/1.0/). The Open Database License (ODbL) is a license agreement intended to allow users to freely share, modify, and use this Dataset while maintaining this same freedom for others, provided that the original source and author(s) are credited.</license-p></license></permissions><attrib specific-use="authors">Rui Cheng, Da-Yong Xue, Nan Jiang, Hong-Xiang Han</attrib></supplementary-material></tp:treatment-sec><ref-list><ref id="B8"><mixed-citation xmlns:xlink="http://www.w3.org/1999/xlink" xlink:type="simple"><person-group><name name-style="western"><surname>Prout</surname><given-names>LB</given-names></name></person-group> (<year>1934</year>) <source><tp:taxon-name><tp:taxon-name-part taxon-name-part-type="family">Geometridae</tp:taxon-name-part></tp:taxon-name>: subfamilia <tp:taxon-name><tp:taxon-name-part taxon-name-part-type="subfamily">Sterrhinae</tp:taxon-name-part></tp:taxon-name>. In: Strand E (Ed.) Lepidopterorum Catalogus 61, 63, 68. W.</source><publisher-name>Junk</publisher-name>, <publisher-loc>Berlin</publisher-loc>, <size units="page">486 pp</size>. <ext-link xlink:href="10.5962/bhl.title.124035" ext-link-type="doi" xlink:type="simple">https://doi.org/10.5962/bhl.title.124035</ext-link></mixed-citation></ref><ref id="B13"><mixed-citation xmlns:xlink="http://www.w3.org/1999/xlink" xlink:type="simple"><person-group><name name-style="western"><surname>Scoble</surname><given-names>MJ [Ed.]</given-names></name></person-group> (<year>1999</year>) <source>Geometrid Moths of the World: A Catalogue (<tp:taxon-name><tp:taxon-name-part taxon-name-part-type="order">Lepidoptera</tp:taxon-name-part></tp:taxon-name>, <tp:taxon-name><tp:taxon-name-part taxon-name-part-type="family">Geometridae</tp:taxon-name-part></tp:taxon-name>).</source><publisher-name>CSIRO Publishing</publisher-name>, <publisher-loc>Collingwood, Victoria, Australia</publisher-loc>, <size units="page">1200 pp</size>. <ext-link xlink:href="10.1071/9780643101050" ext-link-type="doi" xlink:type="simple">https://doi.org/10.1071/9780643101050</ext-link></mixed-citation></ref></ref-list></tp:taxon-treatment>
