# Supplementary material for: ﻿Review of the Idaeaproximaria complex (Lepidoptera, Geometridae, Sterrhinae) with descriptions of four new species
Source: Zookeys. 2023 Jul 18;1169:293–305. doi: 10.3897/zookeys.1169.106815 (PMC10369171; doi:10.3897/zookeys.1169.106815)
Supplement: XML Treatment for Idaea rectangularis [file zookeys.1169.106815-treatment2.xml]

<!DOCTYPE tp:taxon-treatment
  PUBLIC "-//TaxonX//DTD Taxonomic Treatment Publishing DTD v0 20100105//EN" "tax-treatment-NSO.dtd">
<tp:taxon-treatment xmlns:tp="http://www.plazi.org/taxpub"><tp:treatment-meta><kwd-group><label>Taxon classification</label><kwd>
                <named-content content-type="kingdom">Animalia</named-content>
              </kwd><kwd>
                <named-content content-type="order">Lepidoptera</named-content>
              </kwd><kwd>
                <named-content content-type="family">Geometridae</named-content>
              </kwd></kwd-group><mixed-citation publication-type="journal"><person-group><name><surname>Cheng</surname><given-names>Rui</given-names></name><name><surname>Xue</surname><given-names>Da-Yong</given-names></name><name><surname>Jiang</surname><given-names>Nan</given-names></name><name><surname>Han</surname><given-names>Hong-Xiang</given-names></name></person-group><article-title>﻿Review of the <italic><tp:taxon-name><tp:taxon-name-part taxon-name-part-type="genus" reg="Idaea">Idaea</tp:taxon-name-part><tp:taxon-name-part taxon-name-part-type="species" reg="proximaria">proximaria</tp:taxon-name-part></tp:taxon-name></italic> complex (<tp:taxon-name><tp:taxon-name-part taxon-name-part-type="order">Lepidoptera</tp:taxon-name-part></tp:taxon-name>, <tp:taxon-name><tp:taxon-name-part taxon-name-part-type="family">Geometridae</tp:taxon-name-part></tp:taxon-name>, <tp:taxon-name><tp:taxon-name-part taxon-name-part-type="subfamily">Sterrhinae</tp:taxon-name-part></tp:taxon-name>) with descriptions of four new species</article-title><source>Zookeys</source><day>18</day><month>07</month><year>2023</year><volume>1169</volume><fpage>293</fpage><lpage>305</lpage><pub-id pub-id-type="doi">10.3897/zookeys.1169.106815</pub-id></mixed-citation></tp:treatment-meta><tp:nomenclature><label>﻿</label><tp:taxon-name>
              <object-id xmlns:xlink="http://www.w3.org/1999/xlink" content-type="arpha" xlink:type="simple">5E568580-6D75-5142-B626-CC5075C44EA4</object-id>
              <tp:taxon-name-part taxon-name-part-type="genus" reg="Idaea">Idaea</tp:taxon-name-part>
              <tp:taxon-name-part taxon-name-part-type="species" reg="rectangularis">rectangularis</tp:taxon-name-part>
              <object-id xmlns:xlink="http://www.w3.org/1999/xlink" content-type="zoobank" xlink:type="simple">https://zoobank.org/04A6A888-DC93-4F3F-BA65-F9605770D75F</object-id>
            </tp:taxon-name><tp:taxon-authority>Cheng &amp; Han</tp:taxon-authority><tp:taxon-status xmlns:xlink="http://www.w3.org/1999/xlink" xlink:type="simple">sp. nov.</tp:taxon-status><xref ref-type="fig" rid="F1">Figs 8</xref><xref ref-type="fig" rid="F1">, 9</xref><xref ref-type="fig" rid="F2">, 20</xref><xref ref-type="fig" rid="F2">, 27</xref><xref ref-type="fig" rid="F3">, 31</xref></tp:nomenclature><tp:treatment-sec sec-type="type material" id="SECID0E1IAG"><title>Type material.</title><p><bold><italic>Holotype</italic></bold>, ♂, <bold>China: Guangxi</bold> (<named-content xmlns:xlink="http://www.w3.org/1999/xlink" content-type="dwc:institutional_code" xlink:title="Institute of Zoology, Chinese Academy of Sciences, Beijing, China" xlink:href="http://grbio.org/institution/institute-zoology-chinese-academy-sciences" xlink:type="simple">IZCAS</named-content>): Jinxiu, Linhaishanzhuang, 1000 m, 2.VII.2000, leg. Li Wenzhu, slide no. Geom-5160. <bold><italic>Paratypes</italic>: Guangxi</bold> (<named-content xmlns:xlink="http://www.w3.org/1999/xlink" content-type="dwc:institutional_code" xlink:title="Institute of Zoology, Chinese Academy of Sciences, Beijing, China" xlink:href="http://grbio.org/institution/institute-zoology-chinese-academy-sciences" xlink:type="simple">IZCAS</named-content>): 1♂2♀, same data as holotype, slide no. Geom-5161(♀); 1♀, Huanjiang, Yangmeiao, 1189 m, 18–22.VII.2015, leg. Jiang Nan, slide no. Geom-5187. <bold>Fujian</bold> (<named-content xmlns:xlink="http://www.w3.org/1999/xlink" content-type="dwc:institutional_code" xlink:title="Institute of Zoology, Chinese Academy of Sciences, Beijing, China" xlink:href="http://grbio.org/institution/institute-zoology-chinese-academy-sciences" xlink:type="simple">IZCAS</named-content>): 1♀, Chongan, Xingcun, Guadun, 900–1160 m, 8.VII.1963, leg. Zhang Youwei; 1♀, Wuyishan, Dazhulan, 1150 m, 28.VII.2006, leg. Xue Dayong, slide no. Geom-5182.</p></tp:treatment-sec><tp:treatment-sec sec-type="diagnosis" id="SECID0EFKAG"><title>Diagnosis.</title><p>Compared to <italic><tp:taxon-name><tp:taxon-name-part taxon-name-part-type="genus" reg="Idaea">I.</tp:taxon-name-part><tp:taxon-name-part taxon-name-part-type="species" reg="proximaria">proximaria</tp:taxon-name-part></tp:taxon-name></italic>, the forewing apex of <italic><tp:taxon-name><tp:taxon-name-part taxon-name-part-type="genus" reg="Idaea">I.</tp:taxon-name-part><tp:taxon-name-part taxon-name-part-type="species" reg="rectangularis">rectangularis</tp:taxon-name-part></tp:taxon-name></italic> is somewhat sharper, and the first segment of male hind tarsus is darker. The male genitalia of <italic><tp:taxon-name><tp:taxon-name-part taxon-name-part-type="genus" reg="Idaea">I.</tp:taxon-name-part><tp:taxon-name-part taxon-name-part-type="species" reg="rectangularis">rectangularis</tp:taxon-name-part></tp:taxon-name></italic> are similar to those of <italic><tp:taxon-name><tp:taxon-name-part taxon-name-part-type="genus" reg="Idaea">I.</tp:taxon-name-part><tp:taxon-name-part taxon-name-part-type="species" reg="proximaria">proximaria</tp:taxon-name-part></tp:taxon-name></italic>, but can be differentiated by the following characters: the anellus is smaller than that of <italic><tp:taxon-name><tp:taxon-name-part taxon-name-part-type="genus" reg="Idaea">I.</tp:taxon-name-part><tp:taxon-name-part taxon-name-part-type="species" reg="proximaria">proximaria</tp:taxon-name-part></tp:taxon-name></italic>, and the anterior half lacks spines on the lateral margin in <italic><tp:taxon-name><tp:taxon-name-part taxon-name-part-type="genus" reg="Idaea">I.</tp:taxon-name-part><tp:taxon-name-part taxon-name-part-type="species" reg="rectangularis">rectangularis</tp:taxon-name-part></tp:taxon-name></italic> whereas these are present in <italic><tp:taxon-name><tp:taxon-name-part taxon-name-part-type="genus" reg="Idaea">I.</tp:taxon-name-part><tp:taxon-name-part taxon-name-part-type="species" reg="proximaria">proximaria</tp:taxon-name-part></tp:taxon-name></italic>; the valva possesses a small blunt finger-like process in <italic><tp:taxon-name><tp:taxon-name-part taxon-name-part-type="genus" reg="Idaea">I.</tp:taxon-name-part><tp:taxon-name-part taxon-name-part-type="species" reg="rectangularis">rectangularis</tp:taxon-name-part></tp:taxon-name></italic>, whereas in <italic><tp:taxon-name><tp:taxon-name-part taxon-name-part-type="genus" reg="Idaea">I.</tp:taxon-name-part><tp:taxon-name-part taxon-name-part-type="species" reg="proximaria">proximaria</tp:taxon-name-part></tp:taxon-name></italic> there is only a protrusion which does not form a process ; the slightly concave uncus is also different. The aedeagus is distinguished by the number of the cornuti, which is five in <italic><tp:taxon-name><tp:taxon-name-part taxon-name-part-type="genus" reg="Idaea">I.</tp:taxon-name-part><tp:taxon-name-part taxon-name-part-type="species" reg="rectangularis">rectangularis</tp:taxon-name-part></tp:taxon-name></italic>, including one right-angled spine, but only one or two in <italic><tp:taxon-name><tp:taxon-name-part taxon-name-part-type="genus" reg="Idaea">I.</tp:taxon-name-part><tp:taxon-name-part taxon-name-part-type="species" reg="proximaria">proximaria</tp:taxon-name-part></tp:taxon-name></italic>. In the female genitalia, the region surrounding the ostium is not totally sclerotised, with a separate lamella postvaginalis. The ductus bursae lacks a bag-like process in <italic><tp:taxon-name><tp:taxon-name-part taxon-name-part-type="genus" reg="Idaea">I.</tp:taxon-name-part><tp:taxon-name-part taxon-name-part-type="species" reg="rectangularis">rectangularis</tp:taxon-name-part></tp:taxon-name></italic> but it is present in <italic><tp:taxon-name><tp:taxon-name-part taxon-name-part-type="genus" reg="Idaea">I.</tp:taxon-name-part><tp:taxon-name-part taxon-name-part-type="species" reg="proximaria">proximaria</tp:taxon-name-part></tp:taxon-name></italic>.</p></tp:treatment-sec><tp:treatment-sec sec-type="description" id="SECID0E1OAG"><title>Description.</title><p><bold><italic>Head</italic>.</bold> Antennae ciliate in male, filiform in female. Frons, labial palpus, vertex identical to <italic><tp:taxon-name><tp:taxon-name-part taxon-name-part-type="genus" reg="Idaea">I.</tp:taxon-name-part><tp:taxon-name-part taxon-name-part-type="species" reg="proximaria">proximaria</tp:taxon-name-part></tp:taxon-name></italic>.</p><p><bold><italic>Thorax</italic>.</bold> Hind leg similar to that of <italic><tp:taxon-name><tp:taxon-name-part taxon-name-part-type="genus" reg="Idaea">I.</tp:taxon-name-part><tp:taxon-name-part taxon-name-part-type="species" reg="proximaria">proximaria</tp:taxon-name-part></tp:taxon-name></italic>, but first segment of male hind tarsus blackish grey. Forewing length: male 10 mm, female 10–11 mm. Wing pattern and markings similar to those of <italic><tp:taxon-name><tp:taxon-name-part taxon-name-part-type="genus" reg="Idaea">I.</tp:taxon-name-part><tp:taxon-name-part taxon-name-part-type="species" reg="proximaria">proximaria</tp:taxon-name-part></tp:taxon-name></italic>, except that the apex of the male forewing protrudes further.</p><p><bold><italic>Abdomen</italic>. <italic>Male genitalia</italic>.</bold> Uncus spatulate, posterior margin slightly concave. Gnathos developed, tapering. Valva long and slender, with a sclerotised ridge at middle; apex rounded and setose; dorsal margin slightly concave at middle, with a faint subapical protuberance; ventral margin deeply concave near middle, with a small finger-like blunt process. Saccus blunt. Anellus a large sclerite, posterior half rounded, anterior half an inverted trapezoid. Aedeagus stout, terminal two-thirds sclerotised and broadened; cornutus with five spines, one larger than the rest and right-angled; vesica with a scobinate area.</p><p><bold><italic>Female genitalia</italic>.</bold> Ovipositor lobes with a small ventral protrusion. Apophyses posteriores ~ 2× length of apophyses anteriores. Lamella postvaginalis a laterally elongate sclerite, wrinkled. Lamella antevaginalis shapeless, but with left side of ostium strongly sclerotised, scobinate anteriorly. Ductus bursae very broad, wrinkled, the large posterior half decorated with long spines, anteriorly slightly sclerotised; an elongate posteriorly diverging appendix bursae present. Corpus bursae small, rounded, decorated with an oval spinose patch.</p></tp:treatment-sec><tp:treatment-sec sec-type="distribution" id="SECID0E4QAG"><title>Distribution.</title><p>China (Guangxi, Fujian).</p></tp:treatment-sec><tp:treatment-sec sec-type="etymology" id="SECID0ECRAG"><title>Etymology.</title><p>This species is named from Latin word <italic><tp:taxon-name><tp:taxon-name-part taxon-name-part-type="genus" reg="Idaea"/><tp:taxon-name-part taxon-name-part-type="species" reg="rectangularis">rectangularis</tp:taxon-name-part></tp:taxon-name></italic>, which refers to the one right-angled cornutus.</p></tp:treatment-sec><tp:treatment-sec><!--Section generated to contain objects referenced in tp:taxon-treatment.--><fig id="F1" position="float" orientation="portrait"><object-id xmlns:xlink="http://www.w3.org/1999/xlink" content-type="doi" xlink:type="simple">10.3897/zookeys.1169.106815.figures1-15</object-id><object-id xmlns:xlink="http://www.w3.org/1999/xlink" content-type="arpha" xlink:type="simple">2044146D-0952-5885-A2E1-BA5E38913B08</object-id><label>Figures 1–15.</label><caption><p>(<bold>1–2</bold>) Male hind tibia and tarsus of <italic><tp:taxon-name><tp:taxon-name-part taxon-name-part-type="genus" reg="Idaea">Idaea</tp:taxon-name-part><tp:taxon-name-part taxon-name-part-type="species" reg="proximaria">proximaria</tp:taxon-name-part></tp:taxon-name></italic><bold>1</bold> lateral view <bold>2</bold> medial view. (<bold>3–14</bold>) Adults of <italic><tp:taxon-name><tp:taxon-name-part taxon-name-part-type="genus" reg="Idaea">Idaea</tp:taxon-name-part><tp:taxon-name-part taxon-name-part-type="species" reg="proximaria">proximaria</tp:taxon-name-part></tp:taxon-name></italic> complex <bold>3–7</bold><italic><tp:taxon-name><tp:taxon-name-part taxon-name-part-type="genus" reg="Idaea">I.</tp:taxon-name-part><tp:taxon-name-part taxon-name-part-type="species" reg="proximaria">proximaria</tp:taxon-name-part></tp:taxon-name></italic><bold>3</bold> male, Jiguanshan, Sichuan <bold>4</bold> female, Baoxing, Sichuan <bold>5–7</bold> Jinsixia, Shaanxi <bold>5–6</bold> male <bold>7</bold> female <bold>8–9</bold><italic><tp:taxon-name><tp:taxon-name-part taxon-name-part-type="genus" reg="Idaea">I.</tp:taxon-name-part><tp:taxon-name-part taxon-name-part-type="species" reg="rectangularis">rectangularis</tp:taxon-name-part></tp:taxon-name></italic> sp. nov. <bold>8</bold> holotype, male, <named-content xmlns:xlink="http://www.w3.org/1999/xlink" content-type="dwc:institutional_code" xlink:title="Institute of Zoology, Chinese Academy of Sciences, Beijing, China" xlink:href="http://grbio.org/institution/institute-zoology-chinese-academy-sciences" xlink:type="simple">IZCAS</named-content><bold>9</bold> paratype, female, <named-content xmlns:xlink="http://www.w3.org/1999/xlink" content-type="dwc:institutional_code" xlink:title="Institute of Zoology, Chinese Academy of Sciences, Beijing, China" xlink:href="http://grbio.org/institution/institute-zoology-chinese-academy-sciences" xlink:type="simple">IZCAS</named-content><bold>10</bold><italic><tp:taxon-name><tp:taxon-name-part taxon-name-part-type="genus" reg="Idaea">I.</tp:taxon-name-part><tp:taxon-name-part taxon-name-part-type="species" reg="rectispina">rectispina</tp:taxon-name-part></tp:taxon-name></italic> sp. nov., holotype, male, <named-content xmlns:xlink="http://www.w3.org/1999/xlink" content-type="dwc:institutional_code" xlink:title="Institute of Zoology, Chinese Academy of Sciences, Beijing, China" xlink:href="http://grbio.org/institution/institute-zoology-chinese-academy-sciences" xlink:type="simple">IZCAS</named-content><bold>11–12</bold><italic><tp:taxon-name><tp:taxon-name-part taxon-name-part-type="genus" reg="Idaea">I.</tp:taxon-name-part><tp:taxon-name-part taxon-name-part-type="species" reg="setosa">setosa</tp:taxon-name-part></tp:taxon-name></italic> sp. nov. <bold>11</bold> holotype, male, <named-content xmlns:xlink="http://www.w3.org/1999/xlink" content-type="dwc:institutional_code" xlink:title="Institute of Zoology, Chinese Academy of Sciences, Beijing, China" xlink:href="http://grbio.org/institution/institute-zoology-chinese-academy-sciences" xlink:type="simple">IZCAS</named-content><bold>12</bold> paratype, female, <named-content xmlns:xlink="http://www.w3.org/1999/xlink" content-type="dwc:institutional_code" xlink:title="Institute of Zoology, Chinese Academy of Sciences, Beijing, China" xlink:href="http://grbio.org/institution/institute-zoology-chinese-academy-sciences" xlink:type="simple">IZCAS</named-content><bold>13</bold><italic><tp:taxon-name><tp:taxon-name-part taxon-name-part-type="genus" reg="Idaea">I.</tp:taxon-name-part><tp:taxon-name-part taxon-name-part-type="species" reg="linearis">linearis</tp:taxon-name-part></tp:taxon-name></italic> sp. nov., holotype, female, <named-content xmlns:xlink="http://www.w3.org/1999/xlink" content-type="dwc:institutional_code" xlink:title="Institute of Zoology, Chinese Academy of Sciences, Beijing, China" xlink:href="http://grbio.org/institution/institute-zoology-chinese-academy-sciences" xlink:type="simple">IZCAS</named-content><bold>14</bold><italic><tp:taxon-name><tp:taxon-name-part taxon-name-part-type="genus" reg="Idaea">I.</tp:taxon-name-part><tp:taxon-name-part taxon-name-part-type="species" reg="craspedota">craspedota</tp:taxon-name-part></tp:taxon-name></italic>. <bold>15</bold> Neighbour-Joining (<abbrev xmlns:xlink="http://www.w3.org/1999/xlink" xlink:title="neighbour-joining" id="ABBRID0EU3AE" xlink:type="simple">NJ</abbrev>) tree of selected <italic><tp:taxon-name><tp:taxon-name-part taxon-name-part-type="genus" reg="Idaea"/><tp:taxon-name-part taxon-name-part-type="species" reg="proximaria">proximaria</tp:taxon-name-part></tp:taxon-name></italic> complex based on the Kimura two-parameter model. Scale bar: 1 cm (<bold>3–14</bold>).</p></caption><graphic xmlns:xlink="http://www.w3.org/1999/xlink" xlink:href="zookeys-1169-293_article-106815__-g001.jpg" position="float" orientation="portrait" xlink:type="simple" id="oo_880632.jpg"><uri content-type="original_file" xlink:type="simple">https://binary.pensoft.net/fig/880632</uri></graphic></fig><fig id="F2" position="float" orientation="portrait"><object-id xmlns:xlink="http://www.w3.org/1999/xlink" content-type="doi" xlink:type="simple">10.3897/zookeys.1169.106815.figures16-27</object-id><object-id xmlns:xlink="http://www.w3.org/1999/xlink" content-type="arpha" xlink:type="simple">7917ECEA-5DF5-5857-A0E5-DACB81AC5078</object-id><label>Figures 16–27.</label><caption><p>(<bold>16–23</bold>) Male genitalia of <italic><tp:taxon-name><tp:taxon-name-part taxon-name-part-type="genus" reg="Idaea">Idaea</tp:taxon-name-part><tp:taxon-name-part taxon-name-part-type="species" reg="proximaria">proximaria</tp:taxon-name-part></tp:taxon-name></italic> complex <bold>16–19</bold><italic><tp:taxon-name><tp:taxon-name-part taxon-name-part-type="genus" reg="Idaea">I.</tp:taxon-name-part><tp:taxon-name-part taxon-name-part-type="species" reg="proximaria">proximaria</tp:taxon-name-part></tp:taxon-name></italic><bold>16–17</bold> Shizipo, Sichuan <bold>18–19</bold> Jinsixia, Shaanxi <bold>20</bold><italic><tp:taxon-name><tp:taxon-name-part taxon-name-part-type="genus" reg="Idaea">I.</tp:taxon-name-part><tp:taxon-name-part taxon-name-part-type="species" reg="rectangularis">rectangularis</tp:taxon-name-part></tp:taxon-name></italic> sp. nov., holotype <bold>21</bold><italic><tp:taxon-name><tp:taxon-name-part taxon-name-part-type="genus" reg="Idaea">I.</tp:taxon-name-part><tp:taxon-name-part taxon-name-part-type="species" reg="rectispina">rectispina</tp:taxon-name-part></tp:taxon-name></italic> sp. nov., holotype <bold>22</bold><italic><tp:taxon-name><tp:taxon-name-part taxon-name-part-type="genus" reg="Idaea">I.</tp:taxon-name-part><tp:taxon-name-part taxon-name-part-type="species" reg="setosa">setosa</tp:taxon-name-part></tp:taxon-name></italic> sp. nov., holotype <bold>23</bold><italic><tp:taxon-name><tp:taxon-name-part taxon-name-part-type="genus" reg="Idaea">I.</tp:taxon-name-part><tp:taxon-name-part taxon-name-part-type="species" reg="craspedota">craspedota</tp:taxon-name-part></tp:taxon-name></italic>. (<bold>24–27</bold>) Aedeagus of <italic><tp:taxon-name><tp:taxon-name-part taxon-name-part-type="genus" reg="Idaea">I.</tp:taxon-name-part><tp:taxon-name-part taxon-name-part-type="species" reg="proximaria">proximaria</tp:taxon-name-part></tp:taxon-name></italic> complex <bold>24–26</bold><italic><tp:taxon-name><tp:taxon-name-part taxon-name-part-type="genus" reg="Idaea">I.</tp:taxon-name-part><tp:taxon-name-part taxon-name-part-type="species" reg="proximaria">proximaria</tp:taxon-name-part></tp:taxon-name></italic><bold>24</bold> Dashuigou, Sichuan <bold>25</bold> Shizipo, Sichuan <bold>26</bold> Jinsixia, Shaanxi <bold>27</bold><italic><tp:taxon-name><tp:taxon-name-part taxon-name-part-type="genus" reg="Idaea">I.</tp:taxon-name-part><tp:taxon-name-part taxon-name-part-type="species" reg="rectangularis">rectangularis</tp:taxon-name-part></tp:taxon-name></italic> sp. nov., holotype. Scale bars: 1 mm.</p></caption><graphic xmlns:xlink="http://www.w3.org/1999/xlink" xlink:href="zookeys-1169-293_article-106815__-g002.jpg" position="float" orientation="portrait" xlink:type="simple" id="oo_880633.jpg"><uri content-type="original_file" xlink:type="simple">https://binary.pensoft.net/fig/880633</uri></graphic></fig><fig id="F3" position="float" orientation="portrait"><object-id xmlns:xlink="http://www.w3.org/1999/xlink" content-type="doi" xlink:type="simple">10.3897/zookeys.1169.106815.figures28-34</object-id><object-id xmlns:xlink="http://www.w3.org/1999/xlink" content-type="arpha" xlink:type="simple">08A4C734-B7EC-5866-B367-FA6461253F07</object-id><label>Figures 28–34.</label><caption><p>(<bold>28–29</bold>) Aedeagus of <italic><tp:taxon-name><tp:taxon-name-part taxon-name-part-type="genus" reg="Idaea">I.</tp:taxon-name-part><tp:taxon-name-part taxon-name-part-type="species" reg="proximaria">proximaria</tp:taxon-name-part></tp:taxon-name></italic> complex <bold>28</bold><italic><tp:taxon-name><tp:taxon-name-part taxon-name-part-type="genus" reg="Idaea">I.</tp:taxon-name-part><tp:taxon-name-part taxon-name-part-type="species" reg="rectispina">rectispina</tp:taxon-name-part></tp:taxon-name></italic> sp. nov., holotype <bold>29</bold><italic><tp:taxon-name><tp:taxon-name-part taxon-name-part-type="genus" reg="Idaea">I.</tp:taxon-name-part><tp:taxon-name-part taxon-name-part-type="species" reg="setosa">setosa</tp:taxon-name-part></tp:taxon-name></italic> sp. nov., holotype (<bold>30–34</bold>) Female genitalia of <italic><tp:taxon-name><tp:taxon-name-part taxon-name-part-type="genus" reg="Idaea">I.</tp:taxon-name-part><tp:taxon-name-part taxon-name-part-type="species" reg="proximaria">proximaria</tp:taxon-name-part></tp:taxon-name></italic> complex <bold>30</bold><italic><tp:taxon-name><tp:taxon-name-part taxon-name-part-type="genus" reg="Idaea">I.</tp:taxon-name-part><tp:taxon-name-part taxon-name-part-type="species" reg="proximaria">proximaria</tp:taxon-name-part></tp:taxon-name></italic><bold>31</bold><italic><tp:taxon-name><tp:taxon-name-part taxon-name-part-type="genus" reg="Idaea">I.</tp:taxon-name-part><tp:taxon-name-part taxon-name-part-type="species" reg="rectangularis">rectangularis</tp:taxon-name-part></tp:taxon-name></italic> sp. nov., paratype <bold>32</bold><italic><tp:taxon-name><tp:taxon-name-part taxon-name-part-type="genus" reg="Idaea">I.</tp:taxon-name-part><tp:taxon-name-part taxon-name-part-type="species" reg="setosa">setosa</tp:taxon-name-part></tp:taxon-name></italic> sp. nov., paratype <bold>33</bold><italic><tp:taxon-name><tp:taxon-name-part taxon-name-part-type="genus" reg="Idaea">I.</tp:taxon-name-part><tp:taxon-name-part taxon-name-part-type="species" reg="linearis">linearis</tp:taxon-name-part></tp:taxon-name></italic> sp. nov., holotype <bold>34</bold><italic><tp:taxon-name><tp:taxon-name-part taxon-name-part-type="genus" reg="Idaea">I.</tp:taxon-name-part><tp:taxon-name-part taxon-name-part-type="species" reg="craspedota">craspedota</tp:taxon-name-part></tp:taxon-name></italic>. Scale bars: 1 mm.</p></caption><graphic xmlns:xlink="http://www.w3.org/1999/xlink" xlink:href="zookeys-1169-293_article-106815__-g003.jpg" position="float" orientation="portrait" xlink:type="simple" id="oo_880634.jpg"><uri content-type="original_file" xlink:type="simple">https://binary.pensoft.net/fig/880634</uri></graphic></fig></tp:treatment-sec></tp:taxon-treatment>
