# Supplementary material for: ﻿Review of the Idaeaproximaria complex (Lepidoptera, Geometridae, Sterrhinae) with descriptions of four new species
Source: Zookeys. 2023 Jul 18;1169:293–305. doi: 10.3897/zookeys.1169.106815 (PMC10369171; doi:10.3897/zookeys.1169.106815)
Supplement: XML Treatment for Idaea rectispina [file zookeys.1169.106815-treatment3.xml]

<!DOCTYPE tp:taxon-treatment
  PUBLIC "-//TaxonX//DTD Taxonomic Treatment Publishing DTD v0 20100105//EN" "tax-treatment-NSO.dtd">
<tp:taxon-treatment xmlns:tp="http://www.plazi.org/taxpub"><tp:treatment-meta><kwd-group><label>Taxon classification</label><kwd>
                <named-content content-type="kingdom">Animalia</named-content>
              </kwd><kwd>
                <named-content content-type="order">Lepidoptera</named-content>
              </kwd><kwd>
                <named-content content-type="family">Geometridae</named-content>
              </kwd></kwd-group><mixed-citation publication-type="journal"><person-group><name><surname>Cheng</surname><given-names>Rui</given-names></name><name><surname>Xue</surname><given-names>Da-Yong</given-names></name><name><surname>Jiang</surname><given-names>Nan</given-names></name><name><surname>Han</surname><given-names>Hong-Xiang</given-names></name></person-group><article-title>﻿Review of the <italic><tp:taxon-name><tp:taxon-name-part taxon-name-part-type="genus" reg="Idaea">Idaea</tp:taxon-name-part><tp:taxon-name-part taxon-name-part-type="species" reg="proximaria">proximaria</tp:taxon-name-part></tp:taxon-name></italic> complex (<tp:taxon-name><tp:taxon-name-part taxon-name-part-type="order">Lepidoptera</tp:taxon-name-part></tp:taxon-name>, <tp:taxon-name><tp:taxon-name-part taxon-name-part-type="family">Geometridae</tp:taxon-name-part></tp:taxon-name>, <tp:taxon-name><tp:taxon-name-part taxon-name-part-type="subfamily">Sterrhinae</tp:taxon-name-part></tp:taxon-name>) with descriptions of four new species</article-title><source>Zookeys</source><day>18</day><month>07</month><year>2023</year><volume>1169</volume><fpage>293</fpage><lpage>305</lpage><pub-id pub-id-type="doi">10.3897/zookeys.1169.106815</pub-id></mixed-citation></tp:treatment-meta><tp:nomenclature><label>﻿</label><tp:taxon-name>
              <object-id xmlns:xlink="http://www.w3.org/1999/xlink" content-type="arpha" xlink:type="simple">4ADC1D6E-3ECD-5C99-A715-0E7919B27980</object-id>
              <tp:taxon-name-part taxon-name-part-type="genus" reg="Idaea">Idaea</tp:taxon-name-part>
              <tp:taxon-name-part taxon-name-part-type="species" reg="rectispina">rectispina</tp:taxon-name-part>
              <object-id xmlns:xlink="http://www.w3.org/1999/xlink" content-type="zoobank" xlink:type="simple">https://zoobank.org/05FC5D62-74D5-450A-B46D-148F15222896</object-id>
            </tp:taxon-name><tp:taxon-authority>Cheng &amp; Han</tp:taxon-authority><tp:taxon-status xmlns:xlink="http://www.w3.org/1999/xlink" xlink:type="simple">sp. nov.</tp:taxon-status><xref ref-type="fig" rid="F1">Figs 10</xref><xref ref-type="fig" rid="F2">, 21</xref><xref ref-type="fig" rid="F3">, 28</xref></tp:nomenclature><tp:treatment-sec sec-type="type material" id="SECID0EITAG"><title>Type material.</title><p><bold><italic>Holotype</italic></bold>, ♂, <bold>China: Hunan</bold> (<named-content xmlns:xlink="http://www.w3.org/1999/xlink" content-type="dwc:institutional_code" xlink:title="Institute of Zoology, Chinese Academy of Sciences, Beijing, China" xlink:href="http://grbio.org/institution/institute-zoology-chinese-academy-sciences" xlink:type="simple">IZCAS</named-content>): Yanling, Taoyuandong, 631 m, 4–8.VII.2008, leg. Chen Fuqiang, slide no. Geom-5159.</p></tp:treatment-sec><tp:treatment-sec sec-type="diagnosis" id="SECID0E4TAG"><title>Diagnosis.</title><p>In the male genitalia, <italic><tp:taxon-name><tp:taxon-name-part taxon-name-part-type="genus" reg="Idaea">I.</tp:taxon-name-part><tp:taxon-name-part taxon-name-part-type="species" reg="rectispina">rectispina</tp:taxon-name-part></tp:taxon-name></italic> is similar to <italic><tp:taxon-name><tp:taxon-name-part taxon-name-part-type="genus" reg="Idaea">I.</tp:taxon-name-part><tp:taxon-name-part taxon-name-part-type="species" reg="rectangularis">rectangularis</tp:taxon-name-part></tp:taxon-name></italic> in having a concave uncus, tongue-like gnathos, and in the presence of a small finger-like process on the ventral margin of the valva. However, small but differently sized protrusions are present on the valval costal margin of <italic><tp:taxon-name><tp:taxon-name-part taxon-name-part-type="genus" reg="Idaea">I.</tp:taxon-name-part><tp:taxon-name-part taxon-name-part-type="species" reg="rectispina">rectispina</tp:taxon-name-part></tp:taxon-name></italic>, but absent in <italic><tp:taxon-name><tp:taxon-name-part taxon-name-part-type="genus" reg="Idaea">I.</tp:taxon-name-part><tp:taxon-name-part taxon-name-part-type="species" reg="rectangularis">rectangularis</tp:taxon-name-part></tp:taxon-name></italic>. The number of cornuti in the aedeagus is six and all are straight in <italic><tp:taxon-name><tp:taxon-name-part taxon-name-part-type="genus" reg="Idaea">I.</tp:taxon-name-part><tp:taxon-name-part taxon-name-part-type="species" reg="rectispina">rectispina</tp:taxon-name-part></tp:taxon-name></italic>, as opposed to the five in <italic><tp:taxon-name><tp:taxon-name-part taxon-name-part-type="genus" reg="Idaea">I.</tp:taxon-name-part><tp:taxon-name-part taxon-name-part-type="species" reg="rectangularis">rectangularis</tp:taxon-name-part></tp:taxon-name></italic> with one right-angled.</p></tp:treatment-sec><tp:treatment-sec sec-type="description" id="SECID0EFWAG"><title>Description.</title><p>Wing pattern almost identical to that of <italic><tp:taxon-name><tp:taxon-name-part taxon-name-part-type="genus" reg="Idaea">I.</tp:taxon-name-part><tp:taxon-name-part taxon-name-part-type="species" reg="proximaria">proximaria</tp:taxon-name-part></tp:taxon-name></italic>, <italic><tp:taxon-name><tp:taxon-name-part taxon-name-part-type="genus" reg="Idaea">I.</tp:taxon-name-part><tp:taxon-name-part taxon-name-part-type="species" reg="rectangularis">rectangularis</tp:taxon-name-part></tp:taxon-name></italic>, and <italic><tp:taxon-name><tp:taxon-name-part taxon-name-part-type="genus" reg="Idaea">I.</tp:taxon-name-part><tp:taxon-name-part taxon-name-part-type="species" reg="setosa">setosa</tp:taxon-name-part></tp:taxon-name></italic>. First segment of male hind tarsus covered with blackish scales. Forewing length: male 10 mm.</p><p><bold><italic>Abdomen</italic>. <italic>Male genitalia</italic>.</bold> Uncus spatulate, posterior margin slightly concave. Gnathos developed, tongue-like, with tip narrow. Valva long and slender, apex rounded and setose; dorsal margin with basal half decorated with small protrusions of different sizes, asymmetrical on the left and right valvae; ventral margin concave at middle, with a small blunt finger-like process. Saccus narrow and blunt. Anellus a large sclerite. Aedeagus with terminal part broadened, cornutus with six straight spines, vesica also with a scobinate area.</p><p><bold><italic>Female genitalia</italic>.</bold> Unknown.</p></tp:treatment-sec><tp:treatment-sec sec-type="distribution" id="SECID0E3XAG"><title>Distribution.</title><p>China (Hunan).</p></tp:treatment-sec><tp:treatment-sec sec-type="etymology" id="SECID0EBYAG"><title>Etymology.</title><p>This species is named from Latin prefix <italic>rect</italic>- and Latin word <italic>spina</italic>, referring to the straight spines of the cornutus.</p></tp:treatment-sec><tp:treatment-sec><!--Section generated to contain objects referenced in tp:taxon-treatment.--><fig id="F1" position="float" orientation="portrait"><object-id xmlns:xlink="http://www.w3.org/1999/xlink" content-type="doi" xlink:type="simple">10.3897/zookeys.1169.106815.figures1-15</object-id><object-id xmlns:xlink="http://www.w3.org/1999/xlink" content-type="arpha" xlink:type="simple">2044146D-0952-5885-A2E1-BA5E38913B08</object-id><label>Figures 1–15.</label><caption><p>(<bold>1–2</bold>) Male hind tibia and tarsus of <italic><tp:taxon-name><tp:taxon-name-part taxon-name-part-type="genus" reg="Idaea">Idaea</tp:taxon-name-part><tp:taxon-name-part taxon-name-part-type="species" reg="proximaria">proximaria</tp:taxon-name-part></tp:taxon-name></italic><bold>1</bold> lateral view <bold>2</bold> medial view. (<bold>3–14</bold>) Adults of <italic><tp:taxon-name><tp:taxon-name-part taxon-name-part-type="genus" reg="Idaea">Idaea</tp:taxon-name-part><tp:taxon-name-part taxon-name-part-type="species" reg="proximaria">proximaria</tp:taxon-name-part></tp:taxon-name></italic> complex <bold>3–7</bold><italic><tp:taxon-name><tp:taxon-name-part taxon-name-part-type="genus" reg="Idaea">I.</tp:taxon-name-part><tp:taxon-name-part taxon-name-part-type="species" reg="proximaria">proximaria</tp:taxon-name-part></tp:taxon-name></italic><bold>3</bold> male, Jiguanshan, Sichuan <bold>4</bold> female, Baoxing, Sichuan <bold>5–7</bold> Jinsixia, Shaanxi <bold>5–6</bold> male <bold>7</bold> female <bold>8–9</bold><italic><tp:taxon-name><tp:taxon-name-part taxon-name-part-type="genus" reg="Idaea">I.</tp:taxon-name-part><tp:taxon-name-part taxon-name-part-type="species" reg="rectangularis">rectangularis</tp:taxon-name-part></tp:taxon-name></italic> sp. nov. <bold>8</bold> holotype, male, <named-content xmlns:xlink="http://www.w3.org/1999/xlink" content-type="dwc:institutional_code" xlink:title="Institute of Zoology, Chinese Academy of Sciences, Beijing, China" xlink:href="http://grbio.org/institution/institute-zoology-chinese-academy-sciences" xlink:type="simple">IZCAS</named-content><bold>9</bold> paratype, female, <named-content xmlns:xlink="http://www.w3.org/1999/xlink" content-type="dwc:institutional_code" xlink:title="Institute of Zoology, Chinese Academy of Sciences, Beijing, China" xlink:href="http://grbio.org/institution/institute-zoology-chinese-academy-sciences" xlink:type="simple">IZCAS</named-content><bold>10</bold><italic><tp:taxon-name><tp:taxon-name-part taxon-name-part-type="genus" reg="Idaea">I.</tp:taxon-name-part><tp:taxon-name-part taxon-name-part-type="species" reg="rectispina">rectispina</tp:taxon-name-part></tp:taxon-name></italic> sp. nov., holotype, male, <named-content xmlns:xlink="http://www.w3.org/1999/xlink" content-type="dwc:institutional_code" xlink:title="Institute of Zoology, Chinese Academy of Sciences, Beijing, China" xlink:href="http://grbio.org/institution/institute-zoology-chinese-academy-sciences" xlink:type="simple">IZCAS</named-content><bold>11–12</bold><italic><tp:taxon-name><tp:taxon-name-part taxon-name-part-type="genus" reg="Idaea">I.</tp:taxon-name-part><tp:taxon-name-part taxon-name-part-type="species" reg="setosa">setosa</tp:taxon-name-part></tp:taxon-name></italic> sp. nov. <bold>11</bold> holotype, male, <named-content xmlns:xlink="http://www.w3.org/1999/xlink" content-type="dwc:institutional_code" xlink:title="Institute of Zoology, Chinese Academy of Sciences, Beijing, China" xlink:href="http://grbio.org/institution/institute-zoology-chinese-academy-sciences" xlink:type="simple">IZCAS</named-content><bold>12</bold> paratype, female, <named-content xmlns:xlink="http://www.w3.org/1999/xlink" content-type="dwc:institutional_code" xlink:title="Institute of Zoology, Chinese Academy of Sciences, Beijing, China" xlink:href="http://grbio.org/institution/institute-zoology-chinese-academy-sciences" xlink:type="simple">IZCAS</named-content><bold>13</bold><italic><tp:taxon-name><tp:taxon-name-part taxon-name-part-type="genus" reg="Idaea">I.</tp:taxon-name-part><tp:taxon-name-part taxon-name-part-type="species" reg="linearis">linearis</tp:taxon-name-part></tp:taxon-name></italic> sp. nov., holotype, female, <named-content xmlns:xlink="http://www.w3.org/1999/xlink" content-type="dwc:institutional_code" xlink:title="Institute of Zoology, Chinese Academy of Sciences, Beijing, China" xlink:href="http://grbio.org/institution/institute-zoology-chinese-academy-sciences" xlink:type="simple">IZCAS</named-content><bold>14</bold><italic><tp:taxon-name><tp:taxon-name-part taxon-name-part-type="genus" reg="Idaea">I.</tp:taxon-name-part><tp:taxon-name-part taxon-name-part-type="species" reg="craspedota">craspedota</tp:taxon-name-part></tp:taxon-name></italic>. <bold>15</bold> Neighbour-Joining (<abbrev xmlns:xlink="http://www.w3.org/1999/xlink" xlink:title="neighbour-joining" id="ABBRID0EU3AE" xlink:type="simple">NJ</abbrev>) tree of selected <italic><tp:taxon-name><tp:taxon-name-part taxon-name-part-type="genus" reg="Idaea"/><tp:taxon-name-part taxon-name-part-type="species" reg="proximaria">proximaria</tp:taxon-name-part></tp:taxon-name></italic> complex based on the Kimura two-parameter model. Scale bar: 1 cm (<bold>3–14</bold>).</p></caption><graphic xmlns:xlink="http://www.w3.org/1999/xlink" xlink:href="zookeys-1169-293_article-106815__-g001.jpg" position="float" orientation="portrait" xlink:type="simple" id="oo_880632.jpg"><uri content-type="original_file" xlink:type="simple">https://binary.pensoft.net/fig/880632</uri></graphic></fig><fig id="F2" position="float" orientation="portrait"><object-id xmlns:xlink="http://www.w3.org/1999/xlink" content-type="doi" xlink:type="simple">10.3897/zookeys.1169.106815.figures16-27</object-id><object-id xmlns:xlink="http://www.w3.org/1999/xlink" content-type="arpha" xlink:type="simple">7917ECEA-5DF5-5857-A0E5-DACB81AC5078</object-id><label>Figures 16–27.</label><caption><p>(<bold>16–23</bold>) Male genitalia of <italic><tp:taxon-name><tp:taxon-name-part taxon-name-part-type="genus" reg="Idaea">Idaea</tp:taxon-name-part><tp:taxon-name-part taxon-name-part-type="species" reg="proximaria">proximaria</tp:taxon-name-part></tp:taxon-name></italic> complex <bold>16–19</bold><italic><tp:taxon-name><tp:taxon-name-part taxon-name-part-type="genus" reg="Idaea">I.</tp:taxon-name-part><tp:taxon-name-part taxon-name-part-type="species" reg="proximaria">proximaria</tp:taxon-name-part></tp:taxon-name></italic><bold>16–17</bold> Shizipo, Sichuan <bold>18–19</bold> Jinsixia, Shaanxi <bold>20</bold><italic><tp:taxon-name><tp:taxon-name-part taxon-name-part-type="genus" reg="Idaea">I.</tp:taxon-name-part><tp:taxon-name-part taxon-name-part-type="species" reg="rectangularis">rectangularis</tp:taxon-name-part></tp:taxon-name></italic> sp. nov., holotype <bold>21</bold><italic><tp:taxon-name><tp:taxon-name-part taxon-name-part-type="genus" reg="Idaea">I.</tp:taxon-name-part><tp:taxon-name-part taxon-name-part-type="species" reg="rectispina">rectispina</tp:taxon-name-part></tp:taxon-name></italic> sp. nov., holotype <bold>22</bold><italic><tp:taxon-name><tp:taxon-name-part taxon-name-part-type="genus" reg="Idaea">I.</tp:taxon-name-part><tp:taxon-name-part taxon-name-part-type="species" reg="setosa">setosa</tp:taxon-name-part></tp:taxon-name></italic> sp. nov., holotype <bold>23</bold><italic><tp:taxon-name><tp:taxon-name-part taxon-name-part-type="genus" reg="Idaea">I.</tp:taxon-name-part><tp:taxon-name-part taxon-name-part-type="species" reg="craspedota">craspedota</tp:taxon-name-part></tp:taxon-name></italic>. (<bold>24–27</bold>) Aedeagus of <italic><tp:taxon-name><tp:taxon-name-part taxon-name-part-type="genus" reg="Idaea">I.</tp:taxon-name-part><tp:taxon-name-part taxon-name-part-type="species" reg="proximaria">proximaria</tp:taxon-name-part></tp:taxon-name></italic> complex <bold>24–26</bold><italic><tp:taxon-name><tp:taxon-name-part taxon-name-part-type="genus" reg="Idaea">I.</tp:taxon-name-part><tp:taxon-name-part taxon-name-part-type="species" reg="proximaria">proximaria</tp:taxon-name-part></tp:taxon-name></italic><bold>24</bold> Dashuigou, Sichuan <bold>25</bold> Shizipo, Sichuan <bold>26</bold> Jinsixia, Shaanxi <bold>27</bold><italic><tp:taxon-name><tp:taxon-name-part taxon-name-part-type="genus" reg="Idaea">I.</tp:taxon-name-part><tp:taxon-name-part taxon-name-part-type="species" reg="rectangularis">rectangularis</tp:taxon-name-part></tp:taxon-name></italic> sp. nov., holotype. Scale bars: 1 mm.</p></caption><graphic xmlns:xlink="http://www.w3.org/1999/xlink" xlink:href="zookeys-1169-293_article-106815__-g002.jpg" position="float" orientation="portrait" xlink:type="simple" id="oo_880633.jpg"><uri content-type="original_file" xlink:type="simple">https://binary.pensoft.net/fig/880633</uri></graphic></fig><fig id="F3" position="float" orientation="portrait"><object-id xmlns:xlink="http://www.w3.org/1999/xlink" content-type="doi" xlink:type="simple">10.3897/zookeys.1169.106815.figures28-34</object-id><object-id xmlns:xlink="http://www.w3.org/1999/xlink" content-type="arpha" xlink:type="simple">08A4C734-B7EC-5866-B367-FA6461253F07</object-id><label>Figures 28–34.</label><caption><p>(<bold>28–29</bold>) Aedeagus of <italic><tp:taxon-name><tp:taxon-name-part taxon-name-part-type="genus" reg="Idaea">I.</tp:taxon-name-part><tp:taxon-name-part taxon-name-part-type="species" reg="proximaria">proximaria</tp:taxon-name-part></tp:taxon-name></italic> complex <bold>28</bold><italic><tp:taxon-name><tp:taxon-name-part taxon-name-part-type="genus" reg="Idaea">I.</tp:taxon-name-part><tp:taxon-name-part taxon-name-part-type="species" reg="rectispina">rectispina</tp:taxon-name-part></tp:taxon-name></italic> sp. nov., holotype <bold>29</bold><italic><tp:taxon-name><tp:taxon-name-part taxon-name-part-type="genus" reg="Idaea">I.</tp:taxon-name-part><tp:taxon-name-part taxon-name-part-type="species" reg="setosa">setosa</tp:taxon-name-part></tp:taxon-name></italic> sp. nov., holotype (<bold>30–34</bold>) Female genitalia of <italic><tp:taxon-name><tp:taxon-name-part taxon-name-part-type="genus" reg="Idaea">I.</tp:taxon-name-part><tp:taxon-name-part taxon-name-part-type="species" reg="proximaria">proximaria</tp:taxon-name-part></tp:taxon-name></italic> complex <bold>30</bold><italic><tp:taxon-name><tp:taxon-name-part taxon-name-part-type="genus" reg="Idaea">I.</tp:taxon-name-part><tp:taxon-name-part taxon-name-part-type="species" reg="proximaria">proximaria</tp:taxon-name-part></tp:taxon-name></italic><bold>31</bold><italic><tp:taxon-name><tp:taxon-name-part taxon-name-part-type="genus" reg="Idaea">I.</tp:taxon-name-part><tp:taxon-name-part taxon-name-part-type="species" reg="rectangularis">rectangularis</tp:taxon-name-part></tp:taxon-name></italic> sp. nov., paratype <bold>32</bold><italic><tp:taxon-name><tp:taxon-name-part taxon-name-part-type="genus" reg="Idaea">I.</tp:taxon-name-part><tp:taxon-name-part taxon-name-part-type="species" reg="setosa">setosa</tp:taxon-name-part></tp:taxon-name></italic> sp. nov., paratype <bold>33</bold><italic><tp:taxon-name><tp:taxon-name-part taxon-name-part-type="genus" reg="Idaea">I.</tp:taxon-name-part><tp:taxon-name-part taxon-name-part-type="species" reg="linearis">linearis</tp:taxon-name-part></tp:taxon-name></italic> sp. nov., holotype <bold>34</bold><italic><tp:taxon-name><tp:taxon-name-part taxon-name-part-type="genus" reg="Idaea">I.</tp:taxon-name-part><tp:taxon-name-part taxon-name-part-type="species" reg="craspedota">craspedota</tp:taxon-name-part></tp:taxon-name></italic>. Scale bars: 1 mm.</p></caption><graphic xmlns:xlink="http://www.w3.org/1999/xlink" xlink:href="zookeys-1169-293_article-106815__-g003.jpg" position="float" orientation="portrait" xlink:type="simple" id="oo_880634.jpg"><uri content-type="original_file" xlink:type="simple">https://binary.pensoft.net/fig/880634</uri></graphic></fig></tp:treatment-sec></tp:taxon-treatment>
