# Supplementary material for: ﻿Review of the Idaeaproximaria complex (Lepidoptera, Geometridae, Sterrhinae) with descriptions of four new species
Source: Zookeys. 2023 Jul 18;1169:293–305. doi: 10.3897/zookeys.1169.106815 (PMC10369171; doi:10.3897/zookeys.1169.106815)
Supplement: XML Treatment for Idaea linearis [file zookeys.1169.106815-treatment5.xml]

<!DOCTYPE tp:taxon-treatment
  PUBLIC "-//TaxonX//DTD Taxonomic Treatment Publishing DTD v0 20100105//EN" "tax-treatment-NSO.dtd">
<tp:taxon-treatment xmlns:tp="http://www.plazi.org/taxpub"><tp:treatment-meta><kwd-group><label>Taxon classification</label><kwd>
                <named-content content-type="kingdom">Animalia</named-content>
              </kwd><kwd>
                <named-content content-type="order">Lepidoptera</named-content>
              </kwd><kwd>
                <named-content content-type="family">Geometridae</named-content>
              </kwd></kwd-group><mixed-citation publication-type="journal"><person-group><name><surname>Cheng</surname><given-names>Rui</given-names></name><name><surname>Xue</surname><given-names>Da-Yong</given-names></name><name><surname>Jiang</surname><given-names>Nan</given-names></name><name><surname>Han</surname><given-names>Hong-Xiang</given-names></name></person-group><article-title>﻿Review of the <italic><tp:taxon-name><tp:taxon-name-part taxon-name-part-type="genus" reg="Idaea">Idaea</tp:taxon-name-part><tp:taxon-name-part taxon-name-part-type="species" reg="proximaria">proximaria</tp:taxon-name-part></tp:taxon-name></italic> complex (<tp:taxon-name><tp:taxon-name-part taxon-name-part-type="order">Lepidoptera</tp:taxon-name-part></tp:taxon-name>, <tp:taxon-name><tp:taxon-name-part taxon-name-part-type="family">Geometridae</tp:taxon-name-part></tp:taxon-name>, <tp:taxon-name><tp:taxon-name-part taxon-name-part-type="subfamily">Sterrhinae</tp:taxon-name-part></tp:taxon-name>) with descriptions of four new species</article-title><source>Zookeys</source><day>18</day><month>07</month><year>2023</year><volume>1169</volume><fpage>293</fpage><lpage>305</lpage><pub-id pub-id-type="doi">10.3897/zookeys.1169.106815</pub-id></mixed-citation></tp:treatment-meta><tp:nomenclature><label>﻿</label><tp:taxon-name>
              <object-id xmlns:xlink="http://www.w3.org/1999/xlink" content-type="arpha" xlink:type="simple">A5B4DB23-2C4C-5D89-BFA9-CB2723A55EFE</object-id>
              <tp:taxon-name-part taxon-name-part-type="genus" reg="Idaea">Idaea</tp:taxon-name-part>
              <tp:taxon-name-part taxon-name-part-type="species" reg="linearis">linearis</tp:taxon-name-part>
              <object-id xmlns:xlink="http://www.w3.org/1999/xlink" content-type="zoobank" xlink:type="simple">https://zoobank.org/FE4AD323-9FBA-468D-BD76-E9BA05018C46</object-id>
            </tp:taxon-name><tp:taxon-authority>Xue &amp; Han</tp:taxon-authority><tp:taxon-status xmlns:xlink="http://www.w3.org/1999/xlink" xlink:type="simple">sp. nov.</tp:taxon-status><xref ref-type="fig" rid="F1">Figs 13</xref><xref ref-type="fig" rid="F3">, 33</xref></tp:nomenclature><tp:treatment-sec sec-type="type material" id="SECID0E1EBG"><title>Type material.</title><p><bold><italic>Holotype</italic></bold>, ♀, <bold>China: Hubei</bold> (<named-content xmlns:xlink="http://www.w3.org/1999/xlink" content-type="dwc:institutional_code" xlink:title="Institute of Zoology, Chinese Academy of Sciences, Beijing, China" xlink:href="http://grbio.org/institution/institute-zoology-chinese-academy-sciences" xlink:type="simple">IZCAS</named-content>): Yingshan, Taohuachong, 590 m, 23–27.VI.2014, leg. Xue Dayong, slide no. Geom-5170. <bold><italic>Paratypes</italic>: Hubei</bold> (<named-content xmlns:xlink="http://www.w3.org/1999/xlink" content-type="dwc:institutional_code" xlink:title="Institute of Zoology, Chinese Academy of Sciences, Beijing, China" xlink:href="http://grbio.org/institution/institute-zoology-chinese-academy-sciences" xlink:type="simple">IZCAS</named-content>), 5♀, same data as holotype, leg. Jiang Nan et al., slide no. Geom-5169. <bold>Shaanxi</bold> (<named-content xmlns:xlink="http://www.w3.org/1999/xlink" content-type="dwc:institutional_code" xlink:title="Institute of Zoology, Chinese Academy of Sciences, Beijing, China" xlink:href="http://grbio.org/institution/institute-zoology-chinese-academy-sciences" xlink:type="simple">IZCAS</named-content>): 1♀, Zhashui, Yingpanzhen, Niubeiliang, Laolin, 1046 m, 12–15.VII.2017, leg. Cui Le; 1♀, Foping, Yueba, 1093 m, 29.VI.–1.VII.2012, leg. Li Jing, slide no. Geom-5183; 1♀, Shangnan, Jinsixia, 766 m, 16–19.VII.2017, leg. Cui Le, slide no. Geom-5139.</p></tp:treatment-sec><tp:treatment-sec sec-type="diagnosis" id="SECID0EFGBG"><title>Diagnosis.</title><p>On the wing pattern, <italic><tp:taxon-name><tp:taxon-name-part taxon-name-part-type="genus" reg="Idaea">I.</tp:taxon-name-part><tp:taxon-name-part taxon-name-part-type="species" reg="linearis">linearis</tp:taxon-name-part></tp:taxon-name></italic> is distinctive in that the postmedial line is continuous and does not form black dots on the veins. The female genitalia are distinguished by the smooth lamella postvaginalis, which is divided posteriorly and bears a pair of processes; by the connection of the spinules of the ductus bursae and the corpus bursae, which form a spoon-shaped patch; and by the presence of the appendix bursae diverging anteriorly from the corpus bursae.</p></tp:treatment-sec><tp:treatment-sec sec-type="description" id="SECID0EWGBG"><title>Description.</title><p>Head and wing patterns almost identical to previous species, except that the postmedial line is continuous rather than consisting of black spots on veins. Forewing length: female 10–11 mm. Forewing costa lacking dark purplish brown scales in female, unknown in male.</p><p><bold><italic>Abdomen</italic>. <italic>Male genitalia</italic>.</bold> Unknown.</p><p><bold><italic>Female genitalia</italic>.</bold> Ovipositor lobes with small ventral protrusion. Apophyses posteriores ~ 2× length of apophyses anteriores. Lamella postvaginalis an elongate smooth sclerite, posterior margin divided, with a pair of proximal processes. Lamella antevaginalis shapeless. Ductus bursae short, wrinkled and spinulose, with a small, rounded, appendix bursae. Corpus bursae nearly oval, lateral half spinulose and joined with spinules of ductus bursae, expanded into centre of corpus bursae, spoon-shaped; with a long, elongate anterior appendix bursae. Seventh sternite with a pair of small proximal bag-like protrusions.</p></tp:treatment-sec><tp:treatment-sec sec-type="distribution" id="SECID0ELHBG"><title>Distribution.</title><p>China (Shaanxi, Hubei).</p></tp:treatment-sec><tp:treatment-sec sec-type="etymology" id="SECID0EQHBG"><title>Etymology.</title><p>This species is named from the Latin word <italic><tp:taxon-name><tp:taxon-name-part taxon-name-part-type="genus" reg="Idaea"/><tp:taxon-name-part taxon-name-part-type="species" reg="linearis">linearis</tp:taxon-name-part></tp:taxon-name></italic>, referring to the linear postmedial line.</p></tp:treatment-sec><tp:treatment-sec><!--Section generated to contain objects referenced in tp:taxon-treatment.--><fig id="F1" position="float" orientation="portrait"><object-id xmlns:xlink="http://www.w3.org/1999/xlink" content-type="doi" xlink:type="simple">10.3897/zookeys.1169.106815.figures1-15</object-id><object-id xmlns:xlink="http://www.w3.org/1999/xlink" content-type="arpha" xlink:type="simple">2044146D-0952-5885-A2E1-BA5E38913B08</object-id><label>Figures 1–15.</label><caption><p>(<bold>1–2</bold>) Male hind tibia and tarsus of <italic><tp:taxon-name><tp:taxon-name-part taxon-name-part-type="genus" reg="Idaea">Idaea</tp:taxon-name-part><tp:taxon-name-part taxon-name-part-type="species" reg="proximaria">proximaria</tp:taxon-name-part></tp:taxon-name></italic><bold>1</bold> lateral view <bold>2</bold> medial view. (<bold>3–14</bold>) Adults of <italic><tp:taxon-name><tp:taxon-name-part taxon-name-part-type="genus" reg="Idaea">Idaea</tp:taxon-name-part><tp:taxon-name-part taxon-name-part-type="species" reg="proximaria">proximaria</tp:taxon-name-part></tp:taxon-name></italic> complex <bold>3–7</bold><italic><tp:taxon-name><tp:taxon-name-part taxon-name-part-type="genus" reg="Idaea">I.</tp:taxon-name-part><tp:taxon-name-part taxon-name-part-type="species" reg="proximaria">proximaria</tp:taxon-name-part></tp:taxon-name></italic><bold>3</bold> male, Jiguanshan, Sichuan <bold>4</bold> female, Baoxing, Sichuan <bold>5–7</bold> Jinsixia, Shaanxi <bold>5–6</bold> male <bold>7</bold> female <bold>8–9</bold><italic><tp:taxon-name><tp:taxon-name-part taxon-name-part-type="genus" reg="Idaea">I.</tp:taxon-name-part><tp:taxon-name-part taxon-name-part-type="species" reg="rectangularis">rectangularis</tp:taxon-name-part></tp:taxon-name></italic> sp. nov. <bold>8</bold> holotype, male, <named-content xmlns:xlink="http://www.w3.org/1999/xlink" content-type="dwc:institutional_code" xlink:title="Institute of Zoology, Chinese Academy of Sciences, Beijing, China" xlink:href="http://grbio.org/institution/institute-zoology-chinese-academy-sciences" xlink:type="simple">IZCAS</named-content><bold>9</bold> paratype, female, <named-content xmlns:xlink="http://www.w3.org/1999/xlink" content-type="dwc:institutional_code" xlink:title="Institute of Zoology, Chinese Academy of Sciences, Beijing, China" xlink:href="http://grbio.org/institution/institute-zoology-chinese-academy-sciences" xlink:type="simple">IZCAS</named-content><bold>10</bold><italic><tp:taxon-name><tp:taxon-name-part taxon-name-part-type="genus" reg="Idaea">I.</tp:taxon-name-part><tp:taxon-name-part taxon-name-part-type="species" reg="rectispina">rectispina</tp:taxon-name-part></tp:taxon-name></italic> sp. nov., holotype, male, <named-content xmlns:xlink="http://www.w3.org/1999/xlink" content-type="dwc:institutional_code" xlink:title="Institute of Zoology, Chinese Academy of Sciences, Beijing, China" xlink:href="http://grbio.org/institution/institute-zoology-chinese-academy-sciences" xlink:type="simple">IZCAS</named-content><bold>11–12</bold><italic><tp:taxon-name><tp:taxon-name-part taxon-name-part-type="genus" reg="Idaea">I.</tp:taxon-name-part><tp:taxon-name-part taxon-name-part-type="species" reg="setosa">setosa</tp:taxon-name-part></tp:taxon-name></italic> sp. nov. <bold>11</bold> holotype, male, <named-content xmlns:xlink="http://www.w3.org/1999/xlink" content-type="dwc:institutional_code" xlink:title="Institute of Zoology, Chinese Academy of Sciences, Beijing, China" xlink:href="http://grbio.org/institution/institute-zoology-chinese-academy-sciences" xlink:type="simple">IZCAS</named-content><bold>12</bold> paratype, female, <named-content xmlns:xlink="http://www.w3.org/1999/xlink" content-type="dwc:institutional_code" xlink:title="Institute of Zoology, Chinese Academy of Sciences, Beijing, China" xlink:href="http://grbio.org/institution/institute-zoology-chinese-academy-sciences" xlink:type="simple">IZCAS</named-content><bold>13</bold><italic><tp:taxon-name><tp:taxon-name-part taxon-name-part-type="genus" reg="Idaea">I.</tp:taxon-name-part><tp:taxon-name-part taxon-name-part-type="species" reg="linearis">linearis</tp:taxon-name-part></tp:taxon-name></italic> sp. nov., holotype, female, <named-content xmlns:xlink="http://www.w3.org/1999/xlink" content-type="dwc:institutional_code" xlink:title="Institute of Zoology, Chinese Academy of Sciences, Beijing, China" xlink:href="http://grbio.org/institution/institute-zoology-chinese-academy-sciences" xlink:type="simple">IZCAS</named-content><bold>14</bold><italic><tp:taxon-name><tp:taxon-name-part taxon-name-part-type="genus" reg="Idaea">I.</tp:taxon-name-part><tp:taxon-name-part taxon-name-part-type="species" reg="craspedota">craspedota</tp:taxon-name-part></tp:taxon-name></italic>. <bold>15</bold> Neighbour-Joining (<abbrev xmlns:xlink="http://www.w3.org/1999/xlink" xlink:title="neighbour-joining" id="ABBRID0EU3AE" xlink:type="simple">NJ</abbrev>) tree of selected <italic><tp:taxon-name><tp:taxon-name-part taxon-name-part-type="genus" reg="Idaea"/><tp:taxon-name-part taxon-name-part-type="species" reg="proximaria">proximaria</tp:taxon-name-part></tp:taxon-name></italic> complex based on the Kimura two-parameter model. Scale bar: 1 cm (<bold>3–14</bold>).</p></caption><graphic xmlns:xlink="http://www.w3.org/1999/xlink" xlink:href="zookeys-1169-293_article-106815__-g001.jpg" position="float" orientation="portrait" xlink:type="simple" id="oo_880632.jpg"><uri content-type="original_file" xlink:type="simple">https://binary.pensoft.net/fig/880632</uri></graphic></fig><fig id="F3" position="float" orientation="portrait"><object-id xmlns:xlink="http://www.w3.org/1999/xlink" content-type="doi" xlink:type="simple">10.3897/zookeys.1169.106815.figures28-34</object-id><object-id xmlns:xlink="http://www.w3.org/1999/xlink" content-type="arpha" xlink:type="simple">08A4C734-B7EC-5866-B367-FA6461253F07</object-id><label>Figures 28–34.</label><caption><p>(<bold>28–29</bold>) Aedeagus of <italic><tp:taxon-name><tp:taxon-name-part taxon-name-part-type="genus" reg="Idaea">I.</tp:taxon-name-part><tp:taxon-name-part taxon-name-part-type="species" reg="proximaria">proximaria</tp:taxon-name-part></tp:taxon-name></italic> complex <bold>28</bold><italic><tp:taxon-name><tp:taxon-name-part taxon-name-part-type="genus" reg="Idaea">I.</tp:taxon-name-part><tp:taxon-name-part taxon-name-part-type="species" reg="rectispina">rectispina</tp:taxon-name-part></tp:taxon-name></italic> sp. nov., holotype <bold>29</bold><italic><tp:taxon-name><tp:taxon-name-part taxon-name-part-type="genus" reg="Idaea">I.</tp:taxon-name-part><tp:taxon-name-part taxon-name-part-type="species" reg="setosa">setosa</tp:taxon-name-part></tp:taxon-name></italic> sp. nov., holotype (<bold>30–34</bold>) Female genitalia of <italic><tp:taxon-name><tp:taxon-name-part taxon-name-part-type="genus" reg="Idaea">I.</tp:taxon-name-part><tp:taxon-name-part taxon-name-part-type="species" reg="proximaria">proximaria</tp:taxon-name-part></tp:taxon-name></italic> complex <bold>30</bold><italic><tp:taxon-name><tp:taxon-name-part taxon-name-part-type="genus" reg="Idaea">I.</tp:taxon-name-part><tp:taxon-name-part taxon-name-part-type="species" reg="proximaria">proximaria</tp:taxon-name-part></tp:taxon-name></italic><bold>31</bold><italic><tp:taxon-name><tp:taxon-name-part taxon-name-part-type="genus" reg="Idaea">I.</tp:taxon-name-part><tp:taxon-name-part taxon-name-part-type="species" reg="rectangularis">rectangularis</tp:taxon-name-part></tp:taxon-name></italic> sp. nov., paratype <bold>32</bold><italic><tp:taxon-name><tp:taxon-name-part taxon-name-part-type="genus" reg="Idaea">I.</tp:taxon-name-part><tp:taxon-name-part taxon-name-part-type="species" reg="setosa">setosa</tp:taxon-name-part></tp:taxon-name></italic> sp. nov., paratype <bold>33</bold><italic><tp:taxon-name><tp:taxon-name-part taxon-name-part-type="genus" reg="Idaea">I.</tp:taxon-name-part><tp:taxon-name-part taxon-name-part-type="species" reg="linearis">linearis</tp:taxon-name-part></tp:taxon-name></italic> sp. nov., holotype <bold>34</bold><italic><tp:taxon-name><tp:taxon-name-part taxon-name-part-type="genus" reg="Idaea">I.</tp:taxon-name-part><tp:taxon-name-part taxon-name-part-type="species" reg="craspedota">craspedota</tp:taxon-name-part></tp:taxon-name></italic>. Scale bars: 1 mm.</p></caption><graphic xmlns:xlink="http://www.w3.org/1999/xlink" xlink:href="zookeys-1169-293_article-106815__-g003.jpg" position="float" orientation="portrait" xlink:type="simple" id="oo_880634.jpg"><uri content-type="original_file" xlink:type="simple">https://binary.pensoft.net/fig/880634</uri></graphic></fig></tp:treatment-sec></tp:taxon-treatment>
